# Supplementary material for: High throughput sequencing of whole transcriptome and construct of ceRNA regulatory network in RD cells infected with enterovirus D68
Source: Virol J. 2021 Nov 7;18:216. doi: 10.1186/s12985-021-01686-x (PMC8574037; doi:10.1186/s12985-021-01686-x)
Supplement: Supplementary file 3 — Additional file 3. The whole of differentially expression genes of mRNAs [file 12985_2021_1686_MOESM3_ESM.xlsx]

## Sheet: Sheet1
Gene ID	Gene Symbol	Type	log2 (Test / Control)	Qvalue (Test / Control)
BGIG9606_55062	'BGIG9606_55062'	mRNA	-12.188	5.49144e-30
100128242	'LOC100128242'	mRNA	-6.29209	6.64048e-11
100008586	'GAGE12F'	mRNA	-5.85984	2.30507e-08
440672	'NUDT4B'	mRNA	-5.79097	5.14084e-08
112267940	'LOC112267940'	mRNA	-4.92441	0.000109886
BGIG9606_39291	'BGIG9606_39291'	mRNA	-4.80324	0.000238386
474383	'F8A2'	mRNA	-4.69113	0.000464316
474384	'F8A3'	mRNA	-4.69113	0.000464316
105378193	'LOC105378193'	mRNA	-4.61252	0.000718575
55076	'TMEM45A'	mRNA	-4.16506	4.52881e-05
27111	'SDCBP2'	mRNA	-4.05253	1.08256e-05
51703	'ACSL5'	mRNA	-3.80071	0.000604835
728911	'CT45A2'	mRNA	-3.72495	1.46234e-46
BGIG9606_54780	'BGIG9606_54780'	mRNA	-2.84996	0.000248844
BGIG9606_55285	'BGIG9606_55285'	mRNA	-2.82271	4.68844e-13
101059949	'LOC101059949'	mRNA	-2.61252	0.000100095
107984124	'LOC107984124'	mRNA	-2.54594	8.48454e-05
4295	'MLN'	mRNA	-2.47822	7.57045e-06
100526740	'ATP5MF-PTCD1'	mRNA	-2.32981	1.45519e-10
414157	'C10orf62'	mRNA	-2.24995	0.000118353
100271849	'MEF2B'	mRNA	-2.1525	1.47207e-06
100526832	'PHOSPHO2-KLHL23'	mRNA	-2.02342	3.76951e-05
112268348	'LOC112268348'	mRNA	-1.99808	0.000371306
102723360	'LOC102723360'	mRNA	-1.99699	1.99886e-27
349334	'FOXD4L4'	mRNA	-1.96793	7.95419e-05
100130086	'HSFX2'	mRNA	-1.88282	5.1609e-06
222537	'HS3ST5'	mRNA	-1.87555	1.70624e-05
389257	'LRRC14B'	mRNA	-1.58881	3.75734e-12
BGIG9606_55349	'BGIG9606_55349'	mRNA	-1.54734	0.000376265
1600	'DAB1'	mRNA	-1.54094	4.10456e-11
54084	'TSPEAR'	mRNA	-1.5405	3.71445e-47
BGIG9606_47722	'BGIG9606_47722'	mRNA	-1.53141	1.23833e-08
339291	'LRRC30'	mRNA	-1.5212	1.7583e-06
340267	'COL28A1'	mRNA	-1.47822	7.02459e-06
BGIG9606_44658	'BGIG9606_44658'	mRNA	-1.4185	0.000716609
BGIG9606_55002	'BGIG9606_55002'	mRNA	-1.41328	0.000106024
284040	'CDRT4'	mRNA	-1.41024	1.46252e-79
200350	'FOXD4L1'	mRNA	-1.40941	2.39478e-06
BGIG9606_49693	'BGIG9606_49693'	mRNA	-1.39037	2.76386e-05
23228	'PLCL2'	mRNA	-1.3837	4.55234e-07
7033	'TFF3'	mRNA	-1.3837	1.00405e-09
80036	'TRPM3'	mRNA	-1.37701	1.37414e-05
80832	'APOL4'	mRNA	-1.3474	2.85217e-10
6514	'SLC2A2'	mRNA	-1.33162	1.23721e-17
BGIG9606_54558	'BGIG9606_54558'	mRNA	-1.31745	0.000137335
100533181	'FXYD6-FXYD2'	mRNA	-1.3025	4.2397e-33
BGIG9606_37454	'BGIG9606_37454'	mRNA	-1.29593	2.27689e-07
107984159	'LOC107984159'	mRNA	-1.27999	1.18452e-12
101060389	'TBC1D3D'	mRNA	-1.27875	1.60858e-20
56603	'CYP26B1'	mRNA	-1.26953	1.83915e-07
BGIG9606_54531	'BGIG9606_54531'	mRNA	-1.26835	4.88783e-05
BGIG9606_42244	'BGIG9606_42244'	mRNA	-1.26115	1.61888e-05
648791	'PPP1R3G'	mRNA	-1.25312	2.77679e-06
8747	'ADAM21'	mRNA	-1.2415	6.23886e-05
283807	'FBXL22'	mRNA	-1.22777	2.44367e-11
79981	'FRMD1'	mRNA	-1.22733	3.32604e-14
157807	'CLVS1'	mRNA	-1.21931	3.32905e-06
54212	'SNTG1'	mRNA	-1.20632	8.08779e-07
2826	'CCR10'	mRNA	-1.20005	5.24845e-18
3754	'KCNF1'	mRNA	-1.19643	0
196541	'METTL21C'	mRNA	-1.19106	0.000632517
229	'ALDOB'	mRNA	-1.1846	1.46263e-10
100137049	'PLA2G4B'	mRNA	-1.17837	1.67685e-18
BGIG9606_53573	'BGIG9606_53573'	mRNA	-1.17037	3.47418e-08
28999	'KLF15'	mRNA	-1.16842	5.17935e-10
7368	'UGT8'	mRNA	-1.16763	0.000768325
BGIG9606_45850	'BGIG9606_45850'	mRNA	-1.16424	0.000330633
389084	'SNORC'	mRNA	-1.16131	2.74026e-33
54937	'SOHLH2'	mRNA	-1.15593	3.0327e-08
93107	'KCNG4'	mRNA	-1.15041	6.3161e-05
128497	'SPATA25'	mRNA	-1.14838	1.11492e-10
388531	'RGS9BP'	mRNA	-1.13986	3.79531e-10
105375938	'LOC105375938'	mRNA	-1.13661	0.000146207
25758	'KIAA1549L'	mRNA	-1.13305	0.000515494
79639	'TMEM53'	mRNA	-1.12687	3.21732e-10
8326	'FZD9'	mRNA	-1.12544	4.66887e-17
100996746	'SPDYE11'	mRNA	-1.12361	8.87257e-05
107986754	'LOC107986754'	mRNA	-1.1153	1.02912e-32
107986353	'LOC107986353'	mRNA	-1.10917	7.50383e-10
107984025	'LOC107984025'	mRNA	-1.10882	0.000159096
768	'CA9'	mRNA	-1.10322	3.51157e-06
BGIG9606_47299	'BGIG9606_47299'	mRNA	-1.09979	3.82446e-10
26494	'OR8G1'	mRNA	-1.09764	0.000171388
BGIG9606_54592	'BGIG9606_54592'	mRNA	-1.09028	7.47801e-05
11172	'INSL6'	mRNA	-1.08414	9.14459e-06
341350	'OVCH1'	mRNA	-1.08114	2.77124e-15
BGIG9606_39859	'BGIG9606_39859'	mRNA	-1.08114	0.000184421
105371932	'LOC105371932'	mRNA	-1.07074	2.88539e-05
493861	'EID3'	mRNA	-1.0674	2.57732e-10
BGIG9606_68651	'BGIG9606_68651'	mRNA	-1.04976	0.00015908
54913	'RPP25'	mRNA	-1.04532	5.00803e-11
BGIG9606_38836	'BGIG9606_38836'	mRNA	-1.04501	0.000250889
100129307	'LOC100129307'	mRNA	-1.04443	0.000659477
133121	'ENPP6'	mRNA	-1.0435	0.000443292
151516	'ASPRV1'	mRNA	-1.03494	0.000278059
169522	'KCNV2'	mRNA	-1.03103	4.29794e-08
83541	'FAM110A'	mRNA	-1.02825	5.04339e-37
102724951	'LOC102724951'	mRNA	-1.02315	1.26942e-25
BGIG9606_52447	'BGIG9606_52447'	mRNA	-1.01642	3.07518e-05
BGIG9606_68512	'BGIG9606_68512'	mRNA	-1.01361	3.82397e-57
387763	'C11orf96'	mRNA	-1.01306	3.12519e-14
8941	'CDK5R2'	mRNA	-1.01152	0.000173448
5583	'PRKCH'	mRNA	-1.00622	6.78079e-244
653404	'FOXD4L6'	mRNA	-1.00474	1.60859e-05
166929	'SGMS2'	mRNA	1.00523	2.00655e-06
109703458	'HTD2'	mRNA	1.00931	2.18299e-18
5876	'RABGGTB'	mRNA	1.01604	5.04659e-212
6016	'RIT1'	mRNA	1.02095	7.77187e-110
195828	'ZNF367'	mRNA	1.02533	4.02935e-109
23767	'FLRT3'	mRNA	1.03134	0.000176217
131616	'TMEM42'	mRNA	1.03746	3.21788e-06
3575	'IL7R'	mRNA	1.03911	3.22817e-06
3433	'IFIT2'	mRNA	1.0438	2.82822e-87
100527943	'TGIF2-RAB5IF'	mRNA	1.05122	6.8855e-06
3397	'ID1'	mRNA	1.05615	3.49961e-45
1839	'HBEGF'	mRNA	1.05912	3.26122e-17
5778	'PTPN7'	mRNA	1.07536	1.95964e-06
100302736	'TMED7-TICAM2'	mRNA	1.08395	4.77688e-05
147837	'ZNF563'	mRNA	1.09534	8.19571e-09
91543	'RSAD2'	mRNA	1.10173	3.51562e-05
51421	'AMOTL2'	mRNA	1.10708	4.5373e-121
5054	'SERPINE1'	mRNA	1.11245	2.59597e-64
4092	'SMAD7'	mRNA	1.11799	1.0507e-11
BGIG9606_52818	'BGIG9606_52818'	mRNA	1.12949	6.95089e-12
9510	'ADAMTS1'	mRNA	1.14086	1.24472e-292
51561	'IL23A'	mRNA	1.15687	0.000616896
107986800	'LOC107986800'	mRNA	1.18162	1.24448e-07
3337	'DNAJB1'	mRNA	1.18807	0
3592	'IL12A'	mRNA	1.20274	3.3872e-14
11186	'RASSF1'	mRNA	1.20846	5.19969e-101
131890	'GRK7'	mRNA	1.21637	7.13686e-09
8705	'B3GALT4'	mRNA	1.22144	2.00601e-08
5199	'CFP'	mRNA	1.23992	0.000777279
402573	'C7orf61'	mRNA	1.2415	1.27001e-07
10769	'PLK2'	mRNA	1.24887	0
55602	'CDKN2AIP'	mRNA	1.26755	9.27318e-154
51277	'DNAJC27'	mRNA	1.27235	3.47256e-63
55603	'TENT5A'	mRNA	1.29437	0.000273956
165904	'XIRP1'	mRNA	1.29765	4.81075e-28
9120	'SLC16A6'	mRNA	1.31542	1.7163e-13
4084	'MXD1'	mRNA	1.32602	8.76744e-131
64005	'MYO1G'	mRNA	1.32608	1.01526e-06
340359	'KLHL38'	mRNA	1.33121	1.74631e-08
388403	'YPEL2'	mRNA	1.34646	3.03437e-19
150221	'RIMBP3C'	mRNA	1.35356	1.82986e-08
BGIG9606_44262	'BGIG9606_44262'	mRNA	1.36852	2.95371e-34
688	'KLF5'	mRNA	1.38395	1.35844e-41
10610	'ST6GALNAC2'	mRNA	1.39059	4.20838e-05
7071	'KLF10'	mRNA	1.41223	5.15352e-208
23409	'SIRT4'	mRNA	1.42746	1.93681e-110
81788	'NUAK2'	mRNA	1.42843	2.35981e-138
BGIG9606_50580	'BGIG9606_50580'	mRNA	1.46127	1.22715e-09
4254	'KITLG'	mRNA	1.4643	0.000348535
102723737	'CT45A8'	mRNA	1.46759	1.66067e-47
6123	'RPL3L'	mRNA	1.4725	4.19097e-05
968	'CD68'	mRNA	1.47621	3.05625e-12
107984512	'LOC107984512'	mRNA	1.482	0.000608555
107303344	'SETDB2-PHF11'	mRNA	1.48655	2.74576e-09
7568	'ZNF20'	mRNA	1.54126	4.79333e-75
163051	'ZNF709'	mRNA	1.54776	5.73776e-84
91181	'NUP210L'	mRNA	1.55919	4.42079e-08
100533997	'MAGEA10-MAGEA5'	mRNA	1.56855	4.07727e-05
91947	'ARRDC4'	mRNA	1.5721	4.85791e-302
153222	'CREBRF'	mRNA	1.58034	1.9711e-106
1960	'EGR3'	mRNA	1.58147	6.41045e-23
27019	'DNAI1'	mRNA	1.61977	3.79121e-10
4938	'OAS1'	mRNA	1.63317	0.000137539
6665	'SOX15'	mRNA	1.63833	0.000989092
10912	'GADD45G'	mRNA	1.67836	7.78861e-44
BGIG9606_52676	'BGIG9606_52676'	mRNA	1.69883	9.73316e-67
1959	'EGR2'	mRNA	1.72179	3.66889e-08
2354	'FOSB'	mRNA	1.72802	1.97299e-20
163059	'ZNF433'	mRNA	1.73021	1.03991e-49
29951	'PDZRN4'	mRNA	1.76386	0.000244054
BGIG9606_36350	'BGIG9606_36350'	mRNA	1.83494	0.000400741
BGIG9606_49799	'BGIG9606_49799'	mRNA	1.86038	6.075e-38
6528	'SLC5A5'	mRNA	1.8735	2.85096e-05
BGIG9606_45679	'BGIG9606_45679'	mRNA	1.89925	1.47775e-33
400581	'GRAPL'	mRNA	1.96093	0
BGIG9606_54754	'BGIG9606_54754'	mRNA	1.98064	1.28782e-05
3398	'ID2'	mRNA	1.99164	8.89312e-27
90589	'ZNF625'	mRNA	2.03231	1.00856e-212
1843	'DUSP1'	mRNA	2.04901	0
23645	'PPP1R15A'	mRNA	2.09279	0
BGIG9606_36519	'BGIG9606_36519'	mRNA	2.09802	5.21132e-144
BGIG9606_54708	'BGIG9606_54708'	mRNA	2.09987	1.07342e-21
BGIG9606_39137	'BGIG9606_39137'	mRNA	2.1391	5.59059e-13
3040	'HBA2'	mRNA	2.19709	1.16107e-06
126068	'ZNF441'	mRNA	2.23104	5.57203e-116
10202	'DHRS2'	mRNA	2.2612	1.27774e-06
467	'ATF3'	mRNA	2.29106	0
BGIG9606_37390	'BGIG9606_37390'	mRNA	2.29437	9.15013e-06
5292	'PIM1'	mRNA	2.31234	1.06803e-213
7538	'ZFP36'	mRNA	2.34341	3.31829e-110
4616	'GADD45B'	mRNA	2.35075	2.34436e-122
133	'ADM'	mRNA	2.35565	0
26049	'FAM169A'	mRNA	2.3585	2.43255e-07
79973	'ZNF442'	mRNA	2.37551	7.29621e-74
23237	'ARC'	mRNA	2.45634	0
BGIG9606_41843	'BGIG9606_41843'	mRNA	2.47958	1.05218e-31
972	'CD74'	mRNA	2.4842	8.90734e-12
284391	'ZNF844'	mRNA	2.49816	0
1490	'CTGF'	mRNA	2.54776	1.66577e-147
BGIG9606_54323	'BGIG9606_54323'	mRNA	2.56239	5.78227e-07
112268238	'LOC112268238'	mRNA	2.58425	5.83569e-267
84808	'PERM1'	mRNA	2.58983	2.54358e-09
3304	'HSPA1B'	mRNA	2.68194	0
43847	'KLK14'	mRNA	2.68669	0.000279923
29881	'NPC1L1'	mRNA	2.78622	1.73217e-08
6280	'S100A9'	mRNA	2.79687	0.000957795
BGIG9606_50428	'BGIG9606_50428'	mRNA	2.81007	3.41453e-32
10628	'TXNIP'	mRNA	2.84015	0
3491	'CYR61'	mRNA	2.84954	0
BGIG9606_54498	'BGIG9606_54498'	mRNA	2.87933	0.000523973
107987254	'LOC107987254'	mRNA	2.93494	4.01278e-15
5657	'PRTN3'	mRNA	3.03134	0.000153627
BGIG9606_50608	'BGIG9606_50608'	mRNA	3.04395	1.32545e-39
440686	'HIST2H3PS2'	mRNA	3.1657	6.84417e-118
84502	'JPH4'	mRNA	3.29437	3.21305e-07
3122	'HLA-DRA'	mRNA	3.4643	0.000139201
BGIG9606_51867	'BGIG9606_51867'	mRNA	3.4643	1.87253e-06
3936	'LCP1'	mRNA	3.56739	5.2345e-07
57561	'ARRDC3'	mRNA	3.66126	0
80726	'IQCN'	mRNA	3.68076	0
2353	'FOS'	mRNA	3.77953	0
1958	'EGR1'	mRNA	3.86142	0
146310	'RNF151'	mRNA	4.20126	0.000215228
3303	'HSPA1A'	mRNA	4.37201	2.02615e-115
3725	'JUN'	mRNA	4.76199	0
6279	'S100A8'	mRNA	4.99481	0.000380056
3043	'HBB'	mRNA	5.02229	2.65777e-14
5788	'PTPRC'	mRNA	5.5423	9.23297e-06
149647	'FAM71A'	mRNA	5.57032	5.83802e-60
282618	'IFNL1'	mRNA	6.04926	7.99078e-08
112268237	'LOC112268237'	mRNA	6.27393	1.89319e-33
9103	'FCGR2C'	mRNA	6.4266	5.62365e-127
3039	'HBA1'	mRNA	6.72499	9.90364e-12
BGIG9606_37658	'BGIG9606_37658'	mRNA	6.88683	1.02667e-33
3310	'HSPA6'	mRNA	9.1399	0
