# Supplementary material for: High throughput sequencing of whole transcriptome and construct of ceRNA regulatory network in RD cells infected with enterovirus D68
Source: Virol J. 2021 Nov 7;18:216. doi: 10.1186/s12985-021-01686-x (PMC8574037; doi:10.1186/s12985-021-01686-x)
Supplement: Supplementary file 4 — Additional file 4. The whole of differentially expression genes of miRNAs [file 12985_2021_1686_MOESM4_ESM.xls]

Gene ID	Gene Symbol	Type	log2 (Test / Control)	Qvalue (Test / Control)
hsa-let-7c-3p		miRNA	-1.3004870623994	1.5517041784283599E-30
hsa-miR-103a-2-5p		miRNA	-1.02457657615195	1.25867398541901E-35
hsa-miR-103a-3p		miRNA	1.00422756233179	0.0
hsa-miR-12136		miRNA	1.18581600791807	1.61853408965472E-299
hsa-miR-122-5p		miRNA	-3.01438923165554	1.05550765908499E-171
hsa-miR-1224-5p		miRNA	1.02473731265892	9.044918797650699E-31
hsa-miR-1246		miRNA	1.98133555529812	6.15427534260747E-221
hsa-miR-1247-3p		miRNA	-1.6115863273461	4.96383324735007E-5
hsa-miR-1249-3p		miRNA	1.11673666319253	3.61917161221613E-13
hsa-miR-125a-3p		miRNA	-1.32023109303059	8.61221881475099E-80
hsa-miR-125b-1-3p		miRNA	-1.02065659165069	3.55622771492624E-192
hsa-miR-1271-3p		miRNA	-1.47952622573056	3.08777571731893E-5
hsa-miR-128-1-5p		miRNA	-1.27765945299066	3.3091846835455E-9
hsa-miR-128-2-5p		miRNA	-2.41325690884636	8.28880578487489E-102
hsa-miR-1303		miRNA	-1.16161430971174	1.40639773355591E-50
hsa-miR-1307-5p		miRNA	-1.84543328433315	1.1790603365505299E-83
hsa-miR-139-3p		miRNA	-1.10106792477949	2.55441614259985E-7
hsa-miR-150-5p		miRNA	-1.52540220346492	1.5325003975027202E-44
hsa-miR-1908-5p		miRNA	-1.03183568794608	3.25006681913757E-34
hsa-miR-191-3p		miRNA	-1.44227627787505	2.33968936606736E-89
hsa-miR-200a-3p		miRNA	1.26633576892404	5.9484074478192E-5
hsa-miR-200b-3p		miRNA	3.06695024392463	3.713209477781E-4
hsa-miR-210-5p		miRNA	-1.13994369877613	1.6150691936748102E-14
hsa-miR-223-3p		miRNA	-2.77562721453531	3.16713950183791E-29
hsa-miR-2277-5p		miRNA	-1.19078828305806	2.42662738346427E-5
hsa-miR-26a-1-3p		miRNA	-1.11509675530417	5.63490569299508E-10
hsa-miR-30b-3p		miRNA	-1.27807503872114	5.92359888390468E-184
hsa-miR-30c-1-3p		miRNA	-1.73658735159261	3.7215682654857203E-65
hsa-miR-320b		miRNA	1.20511950157669	0.0
hsa-miR-323a-5p		miRNA	-1.37450067673524	4.0987282007969693E-42
hsa-miR-323b-5p		miRNA	-1.30287197216581	7.62220134339225E-7
hsa-miR-329-5p		miRNA	-1.40008281275814	3.86166986202281E-8
hsa-miR-33b-5p		miRNA	-1.82409330425997	6.47107855489955E-63
hsa-miR-34a-5p		miRNA	1.11261368502782	1.27188441668909E-60
hsa-miR-365a-5p		miRNA	-1.01344771071654	2.47939701264936E-6
hsa-miR-365b-5p		miRNA	-1.32594275272998	3.00850831645051E-47
hsa-miR-370-3p		miRNA	-1.62225692967705	0.0
hsa-miR-378b		miRNA	1.7652943172247	2.02536496918482E-6
hsa-miR-378d		miRNA	1.46112762442271	2.0038024388794497E-11
hsa-miR-378f		miRNA	1.57908593438449	8.29915678895408E-5
hsa-miR-378g		miRNA	1.71574232307869	5.0072834463346E-28
hsa-miR-383-5p		miRNA	1.80917230005257	2.92487931171708E-12
hsa-miR-3913-5p		miRNA	2.85864415075446	1.630497238864E-4
hsa-miR-409-5p		miRNA	1.07631025708949	3.16277046248099E-25
hsa-miR-410-5p		miRNA	-2.11483186064743	5.22152034024894E-93
hsa-miR-411-3p		miRNA	-1.83564023566258	1.6146859340944702E-19
hsa-miR-4286		miRNA	1.29399766330449	2.84707439852886E-87
hsa-miR-431-5p		miRNA	-1.07561812743437	0.0
hsa-miR-4454		miRNA	2.76244250018203	1.04707898147526E-39
hsa-miR-4485-3p		miRNA	2.94975724522038	4.80022185843753E-16
hsa-miR-4488		miRNA	1.78382638656136	1.75219281188428E-22
hsa-miR-451a		miRNA	-1.69037515349045	0.0
hsa-miR-4706		miRNA	-4.23840473932508	1.190825706564E-4
hsa-miR-4732-3p		miRNA	-2.50250034052918	8.34488375955562E-5
hsa-miR-487b-5p		miRNA	-1.56597939735358	1.90481853076631E-11
hsa-miR-503-3p		miRNA	-1.52248832191192	0.0
hsa-miR-532-3p		miRNA	1.20570960270847	0.0
hsa-miR-548av-3p		miRNA	-10.3094763538411	2.13026729176705E-12
hsa-miR-548d-5p		miRNA	-1.23820560547572	1.0008862719196E-11
hsa-miR-550a-3p		miRNA	-1.3267063653004	3.92877374773895E-5
hsa-miR-550b-2-5p		miRNA	1.85244281158614	4.1455492378865702E-19
hsa-miR-551a		miRNA	1.0984337029565	3.64038728153788E-56
hsa-miR-598-5p		miRNA	-1.13254820542585	5.80078134785E-4
hsa-miR-615-5p		miRNA	-1.42929764920827	2.64414162954537E-13
hsa-miR-6529-5p		miRNA	5.16992500144231	2.0627855615712001E-10
hsa-miR-655-5p		miRNA	-1.23857991279884	1.96349177217985E-6
hsa-miR-6721-5p		miRNA	-1.07408144773347	2.663222210036E-4
hsa-miR-6777-3p		miRNA	1.26981014583207	1.1957649471547602E-15
hsa-miR-6791-3p		miRNA	1.22557016500203	6.65509264310323E-7
hsa-miR-6886-5p		miRNA	-1.00961206914165	1.2009058652962802E-9
hsa-miR-6895-3p		miRNA	1.42578674037054	6.343587962002E-4
hsa-miR-766-5p		miRNA	-1.07744408542535	1.68104954839385E-5
hsa-miR-889-5p		miRNA	-1.23637553323599	7.55135791715613E-17
novel-hsa-miR104-5p		miRNA	1.79628187001079	3.18170958047504E-6
novel-hsa-miR14-5p		miRNA	2.54159072346824	9.403939273672869E-22
novel-hsa-miR145-3p		miRNA	1.25540347608684	1.85302744044481E-7
novel-hsa-miR148-3p		miRNA	2.3989080922621	1.03346381776198E-28
novel-hsa-miR158-5p		miRNA	2.34223219134245	3.03809242417538E-12
novel-hsa-miR162-3p		miRNA	8.82017896241519	1.81783304569636E-5
novel-hsa-miR219-3p		miRNA	2.6915341649192	2.25772867198076E-5
novel-hsa-miR219-5p		miRNA	-9.11634396123747	5.48519316266558E-6
novel-hsa-miR235-3p		miRNA	2.04236603080552	6.68848668178092E-8
novel-hsa-miR239-5p		miRNA	1.52399448342973	2.92856664047925E-7
novel-hsa-miR243-5p		miRNA	3.6864077642807	1.6195085776203E-36
novel-hsa-miR245-5p		miRNA	1.66575864367379	1.99078298049787E-5
novel-hsa-miR247-5p		miRNA	1.35797432496993	5.275284168668101E-10
novel-hsa-miR255-5p		miRNA	2.62910960440554	3.55121909262597E-8
novel-hsa-miR283-5p		miRNA	2.36474823850371	2.0070686724990403E-15
novel-hsa-miR286-3p		miRNA	2.43885074121485	3.21071845150781E-13
novel-hsa-miR293-5p		miRNA	1.49899652571432	2.39842388640879E-6
novel-hsa-miR294-3p		miRNA	1.260134515328	6.90038176953042E-7
novel-hsa-miR299-5p		miRNA	4.15055967657538	3.83264739753398E-5
novel-hsa-miR302-5p		miRNA	2.60297864399987	1.8925371857555298E-11
novel-hsa-miR306-3p		miRNA	2.42526784458005	4.32239113609104E-8
novel-hsa-miR91-5p		miRNA	-1.47300756791617	1.039251826528E-4
novel-hsa-miR92-5p		miRNA	-1.99450819648651	1.5811976930209E-5
