# Supplementary material for: High throughput sequencing of whole transcriptome and construct of ceRNA regulatory network in RD cells infected with enterovirus D68
Source: Virol J. 2021 Nov 7;18:216. doi: 10.1186/s12985-021-01686-x (PMC8574037; doi:10.1186/s12985-021-01686-x)
Supplement: Supplementary file 5 — Additional file 5. The whole of differentially expression genes of lncRNAs [file 12985_2021_1686_MOESM5_ESM.xlsx]

## Sheet: Sheet1
Gene ID	Gene Symbol	Type	log2 (Test / Control)	Qvalue (Test / Control)
BGIG9606_53894	'BGIG9606_53894'	lncRNA	-5.01815	5.76119e-05
105370884	'LOC105370884'	lncRNA	-4.61252	0.000718575
100129550	'LINC02035'	lncRNA	-3.95459	5.21904e-19
BGIG9606_44836	'BGIG9606_44836'	lncRNA	-3.95356	0.000221129
BGIG9606_50255	'BGIG9606_50255'	lncRNA	-3.79054	0.000643968
105374129	'LOC105374129'	lncRNA	-3.56361	7.2125e-06
BGIG9606_62879	'BGIG9606_62879'	lncRNA	-3.40607	3.45202e-05
BGIG9606_39344	'BGIG9606_39344'	lncRNA	-3.23263	2.99599e-19
105378171	'LOC105378171'	lncRNA	-3.15076	4.60156e-82
BGIG9606_55903	'BGIG9606_55903'	lncRNA	-3.0501	9.59716e-65
101928324	'LOC101928324'	lncRNA	-2.97865	3.84322e-05
105374538	'LOC105374538'	lncRNA	-2.90935	7.58585e-05
112268230	'LOC112268230'	lncRNA	-2.83186	3.61555e-07
BGIG9606_65588	'BGIG9606_65588'	lncRNA	-2.76452	0.000279042
BGIG9606_39965	'BGIG9606_39965'	lncRNA	-2.72901	0.000322314
BGIG9606_45642	'BGIG9606_45642'	lncRNA	-2.70563	0.000454381
BGIG9606_56620	'BGIG9606_56620'	lncRNA	-2.65982	6.18618e-05
BGIG9606_46575	'BGIG9606_46575'	lncRNA	-2.64216	2.03288e-05
BGIG9606_47021	'BGIG9606_47021'	lncRNA	-2.61252	0.000100095
BGIG9606_54088	'BGIG9606_54088'	lncRNA	-2.60315	1.86222e-08
BGIG9606_62621	'BGIG9606_62621'	lncRNA	-2.3837	0.000141461
100134391	'LOC100134391'	lncRNA	-2.32034	2.21317e-06
BGIG9606_47303	'BGIG9606_47303'	lncRNA	-2.22919	8.53808e-06
BGIG9606_46524	'BGIG9606_46524'	lncRNA	-2.19748	1.33307e-05
105372003	'LOC105372003'	lncRNA	-2.16796	0.000330489
BGIG9606_66310	'BGIG9606_66310'	lncRNA	-2.12067	0.000443727
BGIG9606_40372	'BGIG9606_40372'	lncRNA	-2.10984	3.6521e-10
BGIG9606_56278	'BGIG9606_56278'	lncRNA	-2.02756	1.28562e-05
145624	'PWAR1'	lncRNA	-1.94849	1.09303e-13
439936	'C5orf17'	lncRNA	-1.93078	4.58988e-05
100861545	'LINC00561'	lncRNA	-1.91945	0.000631702
BGIG9606_55130	'BGIG9606_55130'	lncRNA	-1.90315	1.32102e-33
BGIG9606_47301	'BGIG9606_47301'	lncRNA	-1.89326	0.000203095
84981	'MIR22HG'	lncRNA	-1.85643	2.10823e-40
BGIG9606_59632	'BGIG9606_59632'	lncRNA	-1.83491	0.000904826
101929719	'LOC101929719'	lncRNA	-1.82592	0.000946396
107987392	'LOC107987392'	lncRNA	-1.82217	0.000765583
105376987	'LOC105376987'	lncRNA	-1.8107	0.000328941
105371291	'LOC105371291'	lncRNA	-1.79309	5.64529e-05
105374798	'LOC105374798'	lncRNA	-1.78809	1.94091e-12
91450	'LOC91450'	lncRNA	-1.77602	7.00425e-06
BGIG9606_40681	'BGIG9606_40681'	lncRNA	-1.77067	1.78347e-13
105377477	'LINC02507'	lncRNA	-1.76976	0.000167563
BGIG9606_66253	'BGIG9606_66253'	lncRNA	-1.76452	8.36549e-05
BGIG9606_55479	'BGIG9606_55479'	lncRNA	-1.74645	7.82865e-07
105375730	'LOC105375730'	lncRNA	-1.74516	0.000991106
105375731	'LOC105375731'	lncRNA	-1.73092	9.12657e-11
100652853	'LINC01023'	lncRNA	-1.71543	0.000193073
107985699	'LOC107985699'	lncRNA	-1.71485	0.000198809
105369551	'LOC105369551'	lncRNA	-1.70563	0.000362564
BGIG9606_49781	'BGIG9606_49781'	lncRNA	-1.67525	0.000264077
BGIG9606_64307	'BGIG9606_64307'	lncRNA	-1.66499	5.89339e-06
BGIG9606_46646	'BGIG9606_46646'	lncRNA	-1.66393	0.000100631
105373148	'LOC105373148'	lncRNA	-1.65898	0.000614998
105372793	'LOC105372793'	lncRNA	-1.6261	8.13153e-05
BGIG9606_62855	'BGIG9606_62855'	lncRNA	-1.61817	2.4914e-05
BGIG9606_36680	'BGIG9606_36680'	lncRNA	-1.60892	2.21189e-17
BGIG9606_66247	'BGIG9606_66247'	lncRNA	-1.59015	0.000400979
105375544	'LOC105375544'	lncRNA	-1.57879	0.000811277
BGIG9606_50244	'BGIG9606_50244'	lncRNA	-1.57185	0.000980453
3653	'IPW'	lncRNA	-1.56818	3.4141e-59
105373775	'LOC105373775'	lncRNA	-1.55978	3.36683e-10
105376219	'LOC105376219'	lncRNA	-1.5533	9.97981e-07
BGIG9606_38525	'BGIG9606_38525'	lncRNA	-1.55292	0.00043956
100996291	'LINC01993'	lncRNA	-1.54302	8.85829e-05
BGIG9606_50037	'BGIG9606_50037'	lncRNA	-1.54213	9.56723e-06
401471	'LOC401471'	lncRNA	-1.53948	0.000881293
BGIG9606_66508	'BGIG9606_66508'	lncRNA	-1.5357	5.31239e-05
105371343	'LOC105371343'	lncRNA	-1.53547	0.000237738
105377319	'LOC105377319'	lncRNA	-1.51298	0.000588329
BGIG9606_39429	'BGIG9606_39429'	lncRNA	-1.50934	5.62995e-06
BGIG9606_55425	'BGIG9606_55425'	lncRNA	-1.50064	3.15572e-05
BGIG9606_48452	'BGIG9606_48452'	lncRNA	-1.49571	4.95646e-06
105370765	'LOC105370765'	lncRNA	-1.4929	1.65473e-07
BGIG9606_65774	'BGIG9606_65774'	lncRNA	-1.49222	3.85904e-05
107986674	'LOC107986674'	lncRNA	-1.48853	4.25866e-08
BGIG9606_50523	'BGIG9606_50523'	lncRNA	-1.48633	8.72902e-22
BGIG9606_49502	'BGIG9606_49502'	lncRNA	-1.48457	7.63972e-250
BGIG9606_53022	'BGIG9606_53022'	lncRNA	-1.47679	4.32781e-08
81571	'MIR600HG'	lncRNA	-1.46574	5.62701e-28
BGIG9606_56369	'BGIG9606_56369'	lncRNA	-1.46052	0.000423715
112268093	'LOC112268093'	lncRNA	-1.44259	5.47471e-05
BGIG9606_56723	'BGIG9606_56723'	lncRNA	-1.44259	0.000836571
BGIG9606_68234	'BGIG9606_68234'	lncRNA	-1.44179	9.3836e-05
100506071	'LOC100506071'	lncRNA	-1.43681	9.9688e-06
BGIG9606_43884	'BGIG9606_43884'	lncRNA	-1.43355	0.000595662
100128531	'LOC100128531'	lncRNA	-1.42344	6.70673e-16
101929947	'ITGA6-AS1'	lncRNA	-1.41795	1.34378e-13
107987208	'LOC107987208'	lncRNA	-1.4119	0.000213764
BGIG9606_49002	'BGIG9606_49002'	lncRNA	-1.40445	0.000292844
105377451	'LOC105377451'	lncRNA	-1.3983	1.09718e-08
100128560	'MYHAS'	lncRNA	-1.39133	4.52754e-08
105375655	'LOC105375655'	lncRNA	-1.3837	2.72628e-05
107985936	'LOC107985936'	lncRNA	-1.3837	2.21141e-12
BGIG9606_39916	'BGIG9606_39916'	lncRNA	-1.3837	0.000211843
BGIG9606_51120	'BGIG9606_51120'	lncRNA	-1.38099	6.37718e-08
101926907	'LOC101926907'	lncRNA	-1.38004	3.66149e-05
105369720	'LOC105369720'	lncRNA	-1.37915	0.000304124
BGIG9606_67618	'BGIG9606_67618'	lncRNA	-1.37305	0.000823586
105369381	'LOC105369381'	lncRNA	-1.36992	0.00099278
BGIG9606_63238	'BGIG9606_63238'	lncRNA	-1.36859	0.000585514
BGIG9606_58225	'BGIG9606_58225'	lncRNA	-1.36274	2.68571e-05
BGIG9606_51959	'BGIG9606_51959'	lncRNA	-1.35771	1.35231e-05
100507257	'MEG9'	lncRNA	-1.35392	1.35198e-09
BGIG9606_52169	'BGIG9606_52169'	lncRNA	-1.35199	0.000104819
BGIG9606_51932	'BGIG9606_51932'	lncRNA	-1.34762	0.000150434
107984718	'LOC107984718'	lncRNA	-1.34504	1.87122e-09
105377295	'LOC105377295'	lncRNA	-1.34423	0.000173748
100996325	'LOC100996325'	lncRNA	-1.32517	2.88243e-12
BGIG9606_57378	'BGIG9606_57378'	lncRNA	-1.32283	3.20442e-10
BGIG9606_54493	'BGIG9606_54493'	lncRNA	-1.31958	3.68226e-13
100288346	'NCAM1-AS1'	lncRNA	-1.31444	0.000561345
105379548	'LOC105379548'	lncRNA	-1.31325	3.52537e-06
107986717	'LOC107986717'	lncRNA	-1.31294	0.000279597
105370576	'LOC105370576'	lncRNA	-1.30829	5.00557e-05
BGIG9606_63291	'BGIG9606_63291'	lncRNA	-1.30653	1.78087e-05
BGIG9606_45981	'BGIG9606_45981'	lncRNA	-1.30177	4.1622e-05
102723167	'MIR133A1HG'	lncRNA	-1.2982	2.09887e-10
102724637	'LOC102724637'	lncRNA	-1.29424	3.29465e-05
653160	'LOC653160'	lncRNA	-1.29059	3.06703e-06
81698	'LINC00597'	lncRNA	-1.29059	4.8633e-05
BGIG9606_54527	'BGIG9606_54527'	lncRNA	-1.29059	0.000546122
105379199	'LOC105379199'	lncRNA	-1.25742	4.98192e-07
107986874	'LOC107986874'	lncRNA	-1.2546	1.68116e-137
BGIG9606_64166	'BGIG9606_64166'	lncRNA	-1.24995	3.79601e-09
107985998	'LOC107985998'	lncRNA	-1.24877	1.10503e-05
101929268	'LOC101929268'	lncRNA	-1.24816	0.000509439
BGIG9606_45311	'BGIG9606_45311'	lncRNA	-1.24816	0.000509439
105374140	'LOC105374140'	lncRNA	-1.24724	0.000405603
105373715	'LOC105373715'	lncRNA	-1.24329	2.59566e-09
79104	'MEG8'	lncRNA	-1.24069	3.44772e-270
401261	'LOC401261'	lncRNA	-1.23114	8.10007e-13
BGIG9606_51842	'BGIG9606_51842'	lncRNA	-1.23109	2.98542e-05
105375218	'LOC105375218'	lncRNA	-1.22643	4.15634e-18
105371382	'LOC105371382'	lncRNA	-1.22371	0.000970688
100528007	'BORCS7-ASMT'	lncRNA	-1.22289	1.19404e-11
220980	'TMEM72-AS1'	lncRNA	-1.21949	2.19965e-36
728431	'LINC01137'	lncRNA	-1.21605	5.85048e-06
BGIG9606_68829	'BGIG9606_68829'	lncRNA	-1.20813	0.000661126
107985977	'LOC107985977'	lncRNA	-1.2052	7.3727e-12
BGIG9606_44585	'BGIG9606_44585'	lncRNA	-1.20246	1.60368e-06
BGIG9606_52376	'BGIG9606_52376'	lncRNA	-1.20094	2.75617e-13
400932	'LINC00898'	lncRNA	-1.1811	4.32384e-14
100505875	'LINC01088'	lncRNA	-1.18034	0.00013635
BGIG9606_66067	'BGIG9606_66067'	lncRNA	-1.17511	1.69125e-05
BGIG9606_37508	'BGIG9606_37508'	lncRNA	-1.17278	0.000275298
107984713	'LOC107984713'	lncRNA	-1.1703	9.43062e-07
BGIG9606_66342	'BGIG9606_66342'	lncRNA	-1.1703	0.000847454
BGIG9606_41482	'BGIG9606_41482'	lncRNA	-1.16506	0.000407521
105378046	'LOC105378046'	lncRNA	-1.16131	6.65681e-05
105374464	'LOC105374464'	lncRNA	-1.15755	7.15727e-05
BGIG9606_57198	'BGIG9606_57198'	lncRNA	-1.15732	9.38387e-05
100996335	'FAM230H'	lncRNA	-1.15695	3.09108e-08
BGIG9606_47101	'BGIG9606_47101'	lncRNA	-1.15656	0.000393793
105373366	'IDS2'	lncRNA	-1.15188	2.14745e-05
107984773	'LINC01852'	lncRNA	-1.14886	2.75753e-07
101929563	'LOC101929563'	lncRNA	-1.14815	3.02241e-05
BGIG9606_47402	'BGIG9606_47402'	lncRNA	-1.1462	0.000544794
BGIG9606_55244	'BGIG9606_55244'	lncRNA	-1.14493	0.000284768
100526836	'BLOC1S5-TXNDC5'	lncRNA	-1.14327	0.000461879
BGIG9606_53966	'BGIG9606_53966'	lncRNA	-1.14259	3.29553e-07
387644	'FAM238C'	lncRNA	-1.14116	9.06678e-05
BGIG9606_52475	'BGIG9606_52475'	lncRNA	-1.13531	3.14201e-06
107984210	'LOC107984210'	lncRNA	-1.1341	0.000156413
BGIG9606_48323	'BGIG9606_48323'	lncRNA	-1.13372	0.000524628
29931	'LINC00312'	lncRNA	-1.12884	2.2919e-10
BGIG9606_44552	'BGIG9606_44552'	lncRNA	-1.12595	0.000349761
112267938	'LOC112267938'	lncRNA	-1.12147	5.94514e-10
BGIG9606_55726	'BGIG9606_55726'	lncRNA	-1.11805	8.08252e-06
105379551	'LOC105379551'	lncRNA	-1.11586	5.5966e-08
BGIG9606_52605	'BGIG9606_52605'	lncRNA	-1.1127	0.000243542
BGIG9606_41526	'BGIG9606_41526'	lncRNA	-1.11225	2.41945e-05
BGIG9606_36305	'BGIG9606_36305'	lncRNA	-1.10559	0.000188934
401237	'CASC15'	lncRNA	-1.10475	9.24234e-05
107984591	'LOC107984591'	lncRNA	-1.10287	8.3512e-17
594842	'HAS2-AS1'	lncRNA	-1.10252	0.000644985
BGIG9606_49400	'BGIG9606_49400'	lncRNA	-1.09991	4.49154e-15
107984366	'LOC107984366'	lncRNA	-1.09925	1.90656e-26
101927182	'LOC101927182'	lncRNA	-1.09837	0.000879877
BGIG9606_39319	'BGIG9606_39319'	lncRNA	-1.09754	9.38322e-09
107986632	'LOC107986632'	lncRNA	-1.09265	9.40089e-05
101929547	'LOC101929547'	lncRNA	-1.09128	0.000607915
107984301	'LOC107984301'	lncRNA	-1.08999	1.6572e-06
105378558	'LOC105378558'	lncRNA	-1.08672	4.22733e-05
105376323	'LOC105376323'	lncRNA	-1.08414	0.000850215
105371159	'LOC105371159'	lncRNA	-1.07864	2.869e-06
BGIG9606_52334	'BGIG9606_52334'	lncRNA	-1.07591	0.000139754
BGIG9606_66208	'BGIG9606_66208'	lncRNA	-1.06471	3.50709e-05
BGIG9606_55405	'BGIG9606_55405'	lncRNA	-1.06232	0.00010923
BGIG9606_42811	'BGIG9606_42811'	lncRNA	-1.06139	6.03344e-12
100505768	'LINC01364'	lncRNA	-1.05898	3.66668e-08
100505555	'LOC100505555'	lncRNA	-1.05819	2.39044e-05
BGIG9606_39671	'BGIG9606_39671'	lncRNA	-1.05805	2.13286e-10
107985172	'LOC107985172'	lncRNA	-1.05635	5.03184e-06
101929260	'LINC01920'	lncRNA	-1.05613	4.42838e-10
BGIG9606_65731	'BGIG9606_65731'	lncRNA	-1.05496	2.76087e-14
100303453	'TSNAX-DISC1'	lncRNA	-1.05415	4.42303e-09
107985430	'LOC107985430'	lncRNA	-1.04765	2.09692e-25
105374439	'LOC105374439'	lncRNA	-1.04584	0.000185762
105369890	'LOC105369890'	lncRNA	-1.04522	8.58577e-89
BGIG9606_41359	'BGIG9606_41359'	lncRNA	-1.0444	0.000994652
400804	'C1orf140'	lncRNA	-1.04301	1.00383e-08
105371566	'LOC105371566'	lncRNA	-1.03714	3.6561e-06
105374676	'LINC02241'	lncRNA	-1.03714	3.6561e-06
110091768	'LOC110091768'	lncRNA	-1.0365	1.11135e-09
149134	'LINC01341'	lncRNA	-1.02971	1.03639e-07
BGIG9606_48624	'BGIG9606_48624'	lncRNA	-1.02946	4.72045e-07
BGIG9606_52719	'BGIG9606_52719'	lncRNA	-1.02822	8.79379e-12
BGIG9606_45979	'BGIG9606_45979'	lncRNA	-1.02717	4.82323e-06
101928243	'DARS-AS1'	lncRNA	-1.02706	2.87559e-32
112268061	'LOC112268061'	lncRNA	-1.02252	2.72353e-30
105369846	'LOC105369846'	lncRNA	-1.01952	5.69351e-07
100129215	'LOC100129215'	lncRNA	-1.01745	4.81924e-05
105375586	'LOC105375586'	lncRNA	-1.01655	3.98767e-32
BGIG9606_53220	'BGIG9606_53220'	lncRNA	-1.01272	5.88833e-06
100130155	'MIR124-2HG'	lncRNA	-1.01	2.42592e-16
105371686	'LOC105371686'	lncRNA	-1.00797	3.62759e-09
105374029	'LOC105374029'	lncRNA	-1.00475	2.0881e-93
107987128	'LOC107987128'	lncRNA	-1.00277	2.6519e-11
BGIG9606_55962	'BGIG9606_55962'	lncRNA	-1.00235	3.69901e-08
112268327	'LOC112268327'	lncRNA	-1.00064	0.000158289
107986593	'LOC107986593'	lncRNA	1.00486	0.000852559
BGIG9606_50632	'BGIG9606_50632'	lncRNA	1.01	3.0729e-08
BGIG9606_37613	'BGIG9606_37613'	lncRNA	1.01717	0.000539934
BGIG9606_46437	'BGIG9606_46437'	lncRNA	1.05217	5.89831e-05
107987293	'LOC107987293'	lncRNA	1.05291	0
574406	'ADAMTSL4-AS1'	lncRNA	1.06905	1.55956e-29
BGIG9606_48340	'BGIG9606_48340'	lncRNA	1.08832	4.42328e-12
BGIG9606_37305	'BGIG9606_37305'	lncRNA	1.10407	1.26372e-05
BGIG9606_37576	'BGIG9606_37576'	lncRNA	1.14227	0.000915512
BGIG9606_49708	'BGIG9606_49708'	lncRNA	1.14237	0.000501846
BGIG9606_55945	'BGIG9606_55945'	lncRNA	1.15235	8.72411e-07
27004	'TCL6'	lncRNA	1.16443	1.79781e-24
101928059	'LOC101928059'	lncRNA	1.18755	5.91703e-09
BGIG9606_52677	'BGIG9606_52677'	lncRNA	1.19083	0.000809374
105374985	'LOC105374985'	lncRNA	1.19087	2.25599e-07
101928402	'LOC101928402'	lncRNA	1.19293	5.21698e-09
102723763	'LOC102723763'	lncRNA	1.20657	7.8137e-06
107986196	'LOC107986196'	lncRNA	1.22253	3.21194e-10
BGIG9606_68844	'BGIG9606_68844'	lncRNA	1.23164	5.71748e-06
BGIG9606_51636	'BGIG9606_51636'	lncRNA	1.26145	1.76121e-10
BGIG9606_37304	'BGIG9606_37304'	lncRNA	1.26838	0.000402462
BGIG9606_39245	'BGIG9606_39245'	lncRNA	1.27022	0.000880481
109136579	'TALAM1'	lncRNA	1.28531	2.15849e-15
107983979	'LOC107983979'	lncRNA	1.29747	3.60141e-07
BGIG9606_39612	'BGIG9606_39612'	lncRNA	1.29898	6.49938e-05
107987127	'LOC107987127'	lncRNA	1.30172	6.72928e-09
BGIG9606_54027	'BGIG9606_54027'	lncRNA	1.33016	0.000339102
105379255	'LOC105379255'	lncRNA	1.34528	2.36389e-08
100533975	'SLMO2-ATP5E'	lncRNA	1.37229	2.07348e-48
BGIG9606_48339	'BGIG9606_48339'	lncRNA	1.37529	0.00014742
BGIG9606_48557	'BGIG9606_48557'	lncRNA	1.40331	1.69022e-08
BGIG9606_40089	'BGIG9606_40089'	lncRNA	1.41467	0.000228061
735301	'SNHG9'	lncRNA	1.42213	3.23608e-09
BGIG9606_41215	'BGIG9606_41215'	lncRNA	1.42562	0.000400848
BGIG9606_50502	'BGIG9606_50502'	lncRNA	1.4346	0
BGIG9606_68033	'BGIG9606_68033'	lncRNA	1.45996	5.61301e-07
112268190	'LOC112268190'	lncRNA	1.46598	1.00261e-16
BGIG9606_36740	'BGIG9606_36740'	lncRNA	1.4733	0.000349156
107984988	'LOC107984988'	lncRNA	1.48702	0.000172637
BGIG9606_42117	'BGIG9606_42117'	lncRNA	1.49368	4.90251e-15
101929181	'LINC01647'	lncRNA	1.49657	9.88114e-08
BGIG9606_67671	'BGIG9606_67671'	lncRNA	1.52054	7.57205e-05
105375740	'LOC105375740'	lncRNA	1.52076	9.95102e-20
107985207	'LOC107985207'	lncRNA	1.52178	2.20019e-08
BGIG9606_50503	'BGIG9606_50503'	lncRNA	1.56473	0
BGIG9606_52815	'BGIG9606_52815'	lncRNA	1.58046	1.16246e-19
105370384	'LOC105370384'	lncRNA	1.59477	5.1334e-12
101929511	'LINC01970'	lncRNA	1.61654	3.10614e-31
BGIG9606_40019	'BGIG9606_40019'	lncRNA	1.6212	0.000682635
BGIG9606_66731	'BGIG9606_66731'	lncRNA	1.62695	9.82754e-07
BGIG9606_65840	'BGIG9606_65840'	lncRNA	1.62879	7.05919e-06
105375019	'LOC105375019'	lncRNA	1.63631	7.17645e-05
BGIG9606_52668	'BGIG9606_52668'	lncRNA	1.63676	4.78924e-07
BGIG9606_46389	'BGIG9606_46389'	lncRNA	1.65192	0.000179317
BGIG9606_57261	'BGIG9606_57261'	lncRNA	1.66361	3.77724e-09
BGIG9606_50146	'BGIG9606_50146'	lncRNA	1.66444	0
79999	'LOC79999'	lncRNA	1.67076	0
BGIG9606_52799	'BGIG9606_52799'	lncRNA	1.67449	4.01817e-08
BGIG9606_40400	'BGIG9606_40400'	lncRNA	1.67589	8.62075e-06
BGIG9606_49431	'BGIG9606_49431'	lncRNA	1.70821	0.000815736
BGIG9606_46242	'BGIG9606_46242'	lncRNA	1.72501	1.11377e-06
BGIG9606_43889	'BGIG9606_43889'	lncRNA	1.7908	1.14101e-08
BGIG9606_51485	'BGIG9606_51485'	lncRNA	1.82558	1.4895e-16
BGIG9606_40559	'BGIG9606_40559'	lncRNA	1.86783	5.97483e-25
100190986	'LOC100190986'	lncRNA	1.88271	1.86863e-121
100499177	'THAP9-AS1'	lncRNA	1.90457	2.14383e-56
BGIG9606_52667	'BGIG9606_52667'	lncRNA	1.90735	4.67002e-12
284424	'MIR7-3HG'	lncRNA	1.91008	7.9947e-06
101930665	'LOC101930665'	lncRNA	1.9113	0
105371620	'LOC105371620'	lncRNA	1.9224	0.00014839
105378255	'LOC105378255'	lncRNA	1.92664	0.000308119
BGIG9606_39771	'BGIG9606_39771'	lncRNA	1.92664	0.000308119
BGIG9606_41572	'BGIG9606_41572'	lncRNA	1.93312	3.04148e-07
BGIG9606_56460	'BGIG9606_56460'	lncRNA	1.96569	1.18092e-08
BGIG9606_49077	'BGIG9606_49077'	lncRNA	1.98625	1.24683e-05
BGIG9606_36237	'BGIG9606_36237'	lncRNA	2.01539	2.59031e-16
105372436	'LOC105372436'	lncRNA	2.10101	0
101928813	'LOC101928813'	lncRNA	2.12042	3.35596e-07
BGIG9606_48744	'BGIG9606_48744'	lncRNA	2.15693	2.13341e-06
BGIG9606_45455	'BGIG9606_45455'	lncRNA	2.17573	1.05146e-27
105376301	'LOC105376301'	lncRNA	2.21191	2.73889e-05
105374117	'LOC105374117'	lncRNA	2.22511	7.22447e-09
105379227	'LOC105379227'	lncRNA	2.23172	0.00070018
BGIG9606_54271	'BGIG9606_54271'	lncRNA	2.23665	7.76245e-05
105370148	'LOC105370148'	lncRNA	2.28593	2.74908e-20
BGIG9606_44769	'BGIG9606_44769'	lncRNA	2.3736	1.88777e-19
100532735	'INO80B-WBP1'	lncRNA	2.39868	4.01524e-22
BGIG9606_44056	'BGIG9606_44056'	lncRNA	2.41713	5.79311e-49
BGIG9606_43258	'BGIG9606_43258'	lncRNA	2.42571	0.000477194
107987448	'LOC107987448'	lncRNA	2.43409	2.36406e-07
100529855	'ZNF625-ZNF20'	lncRNA	2.48139	1.96759e-46
BGIG9606_46392	'BGIG9606_46392'	lncRNA	2.48807	4.01768e-16
105371760	'LOC105371760'	lncRNA	2.50716	9.16686e-06
105369332	'LOC105369332'	lncRNA	2.50784	3.81296e-57
BGIG9606_49041	'BGIG9606_49041'	lncRNA	2.51676	1.18585e-30
112268172	'LOC112268172'	lncRNA	2.55326	0.000737411
BGIG9606_64551	'BGIG9606_64551'	lncRNA	2.6163	8.10434e-05
BGIG9606_50685	'BGIG9606_50685'	lncRNA	2.61826	1.29869e-47
BGIG9606_42447	'BGIG9606_42447'	lncRNA	2.70233	0.000958853
105374988	'LOC105374988'	lncRNA	2.91562	1.43483e-12
BGIG9606_51277	'BGIG9606_51277'	lncRNA	2.94274	5.03888e-08
BGIG9606_62857	'BGIG9606_62857'	lncRNA	3.20126	0.000928118
105374989	'LOC105374989'	lncRNA	3.23297	2.37908e-23
105378198	'LOC105378198'	lncRNA	3.24857	6.02988e-07
105370789	'LOC105370789'	lncRNA	3.25785	1.55273e-08
BGIG9606_37677	'BGIG9606_37677'	lncRNA	3.30887	0.000481843
BGIG9606_60571	'BGIG9606_60571'	lncRNA	3.35327	3.27333e-36
BGIG9606_42682	'BGIG9606_42682'	lncRNA	3.38183	9.08115e-08
BGIG9606_42695	'BGIG9606_42695'	lncRNA	3.48702	3.50011e-14
BGIG9606_64550	'BGIG9606_64550'	lncRNA	3.51676	9.90673e-07
BGIG9606_47847	'BGIG9606_47847'	lncRNA	3.5423	7.34419e-05
107984661	'LOC107984661'	lncRNA	3.57566	5.09726e-188
BGIG9606_39893	'BGIG9606_39893'	lncRNA	3.6163	2.7571e-07
BGIG9606_43256	'BGIG9606_43256'	lncRNA	3.69696	1.84482e-05
103352670	'LINC01419'	lncRNA	3.77693	2.03249e-06
BGIG9606_46995	'BGIG9606_46995'	lncRNA	3.78302	1.14592e-100
BGIG9606_42693	'BGIG9606_42693'	lncRNA	3.78622	8.14425e-11
BGIG9606_38756	'BGIG9606_38756'	lncRNA	3.83291	7.864e-40
BGIG9606_36877	'BGIG9606_36877'	lncRNA	3.86058	8.53271e-17
BGIG9606_55426	'BGIG9606_55426'	lncRNA	3.86108	4.61e-14
105374995	'LOC105374995'	lncRNA	3.8923	1.43871e-62
BGIG9606_48878	'BGIG9606_48878'	lncRNA	3.89923	2.47211e-17
BGIG9606_54840	'BGIG9606_54840'	lncRNA	3.97132	0.000898039
BGIG9606_45435	'BGIG9606_45435'	lncRNA	3.99481	0.000783667
BGIG9606_42688	'BGIG9606_42688'	lncRNA	4.03134	4.47427e-10
BGIG9606_50689	'BGIG9606_50689'	lncRNA	4.03134	1.52297e-28
105374118	'LOC105374118'	lncRNA	4.20126	0.000215228
BGIG9606_41648	'BGIG9606_41648'	lncRNA	4.20126	0.000215228
100529264	'RAB4B-EGLN2'	lncRNA	4.22227	1.16371e-11
BGIG9606_36972	'BGIG9606_36972'	lncRNA	4.27348	2.2633e-08
BGIG9606_50150	'BGIG9606_50150'	lncRNA	4.31991	3.49965e-28
BGIG9606_44431	'BGIG9606_44431'	lncRNA	4.4127	1.23931e-08
105374986	'LOC105374986'	lncRNA	4.65812	6.35089e-88
BGIG9606_57054	'BGIG9606_57054'	lncRNA	4.85509	1.52773e-30
BGIG9606_51274	'BGIG9606_51274'	lncRNA	4.86423	0
BGIG9606_55853	'BGIG9606_55853'	lncRNA	4.87572	0.000727822
BGIG9606_42694	'BGIG9606_42694'	lncRNA	4.87933	0.000714164
BGIG9606_42205	'BGIG9606_42205'	lncRNA	4.97357	0.000428682
BGIG9606_42685	'BGIG9606_42685'	lncRNA	5.08454	3.40784e-43
BGIG9606_50499	'BGIG9606_50499'	lncRNA	5.10173	0.000202953
BGIG9606_52160	'BGIG9606_52160'	lncRNA	5.10173	0.000202953
BGIG9606_42126	'BGIG9606_42126'	lncRNA	5.44676	3.50182e-19
101928093	'LOC101928093'	lncRNA	5.4643	3.91162e-10
BGIG9606_54322	'BGIG9606_54322'	lncRNA	5.4667	1.66921e-05
BGIG9606_53563	'BGIG9606_53563'	lncRNA	5.86968	5.0835e-07
BGIG9606_46803	'BGIG9606_46803'	lncRNA	5.87933	4.62306e-07
BGIG9606_41351	'BGIG9606_41351'	lncRNA	5.97838	1.36141e-107
100526837	'EEF1E1-BLOC1S5'	lncRNA	6.00807	1.24073e-07
BGIG9606_54165	'BGIG9606_54165'	lncRNA	6.02664	1.01845e-07
BGIG9606_42128	'BGIG9606_42128'	lncRNA	6.04926	7.99078e-08
BGIG9606_51777	'BGIG9606_51777'	lncRNA	6.07573	4.95274e-15
100874296	'KCNH1-IT1'	lncRNA	6.14737	2.67443e-08
64493	'LINC00235'	lncRNA	6.36003	1.99183e-09
BGIG9606_36582	'BGIG9606_36582'	lncRNA	6.72064	1.48177e-22
