# Supplementary material for: High throughput sequencing of whole transcriptome and construct of ceRNA regulatory network in RD cells infected with enterovirus D68
Source: Virol J. 2021 Nov 7;18:216. doi: 10.1186/s12985-021-01686-x (PMC8574037; doi:10.1186/s12985-021-01686-x)
Supplement: Supplementary file 6 — Additional file 6. The whole of differentially expression genes of circRNAs [file 12985_2021_1686_MOESM6_ESM.xls]

Gene ID	Type	Control_4a1b6b100000 Average Read Count	Test_4a1b6b100000 Average Read Count	log2 (Test / Control)	Pvalue(Test / Control)	Qvalue (Test / Control)
hsa_circ_0105931	circRNA	20.58	0.19	-6.726500827	8.98E-05	0.030188934
hsa_circ_0087214	circRNA	39.64	80.06	1.013911776	6.00E-06	0.004273467
hsa_circ_0015302	circRNA	56.9	116.48	1.033568726	2.20E-08	4.09E-05
hsa_circ_0012967	circRNA	27.82	58.65	1.076162732	6.74E-05	0.024926873
hsa_circ_0019619	circRNA	68.01	143.64	1.078613487	6.50E-10	1.63E-06
hsa_circ_0088743	circRNA	27.93	60.11	1.1059241	4.87E-05	0.019561736
hsa_circ_0092446	circRNA	29.01	62.53	1.107849359	2.54E-05	0.012329602
hsa_circ_0129206	circRNA	169.45	365.55	1.10917112	1.92E-21	1.64E-17
hsa_circ_0022555	circRNA	27.17	60.36	1.151524268	1.86E-05	0.009587451
hsa_circ_0097630	circRNA	22.58	50.81	1.170074971	6.77E-05	0.024926873
hsa_circ_0052607	circRNA	23.51	53.36	1.182307018	4.71E-05	0.019338773
hsa_circ_0072558	circRNA	156.97	362.05	1.205685661	5.20E-22	5.56E-18
hsa_circ_0072554	circRNA	71.77	166.03	1.209912234	5.53E-14	3.37E-10
hsa_circ_0129209	circRNA	212.81	494.48	1.216347239	3.16E-27	4.50E-23
hsa_circ_0096565	circRNA	23.45	54.66	1.220680223	3.55E-05	0.015468561
hsa_circ_0012968	circRNA	56.56	132.21	1.224960909	4.23E-11	1.39E-07
hsa_circ_0012966	circRNA	61.68	144.77	1.230856507	1.24E-06	0.0013559
hsa_circ_0129208	circRNA	120.98	285.67	1.23960256	1.63E-19	1.16E-15
hsa_circ_0118602	circRNA	42.43	101.12	1.252990472	9.85E-09	2.00E-05
hsa_circ_0003941	circRNA	23.56	56.58	1.263950941	7.64E-06	0.005077726
hsa_circ_0022558	circRNA	19.77	49.35	1.320115893	2.37E-05	0.011657635
hsa_circ_0128895	circRNA	15.5	43.06	1.473614562	3.05E-05	0.013705395
hsa_circ_0051786	circRNA	40.24	116.55	1.534091956	1.92E-13	1.02E-09
hsa_circ_0000123	circRNA	14.21	67.52	2.248514864	4.57E-13	2.17E-09
hsa_circ_0110692	circRNA	40.56	279.55	2.784858401	2.95E-59	6.30E-55
hsa_circ_0013884	circRNA	43.61	335.27	2.942728037	3.66E-71	1.56E-66
hsa_circ_0004001	circRNA	0.17	19.78	6.867832702	1.16E-04	0.035694605
hsa_circ_0114343	circRNA	0.17	20.1	6.890312886	8.84E-05	0.029969303
hsa_circ_0013881	circRNA	0.17	20.79	6.938756789	4.80E-05	0.019516273
hsa_circ_0048418	circRNA	0.17	21.54	6.989425742	3.01E-05	0.013699848
hsa_circ_0102618	circRNA	0.17	21.54	6.989515421	2.59E-05	0.012447306
hsa_circ_0000122	circRNA	0.17	34.29	7.656306505	2.32E-09	5.50E-06
hsa_circ_0013883	circRNA	0.17	65.23	8.580590391	1.09E-12	4.24E-09
