# Supplementary material for: High throughput sequencing of whole transcriptome and construct of ceRNA regulatory network in RD cells infected with enterovirus D68
Source: Virol J. 2021 Nov 7;18:216. doi: 10.1186/s12985-021-01686-x (PMC8574037; doi:10.1186/s12985-021-01686-x)
Supplement: Supplementary file 7 — Additional file 7. GO annotation of DEGs in RD cell [file 12985_2021_1686_MOESM7_ESM.xlsx]

## Sheet: GO-BP terms
Gene ID	Gene Symbol	Type	GO_P Term	GO_P Term Level1	GO_P Term Level2
100008586	'GAGE12F'	mRNA
100128242	'LOC100128242'	mRNA
100129307	'LOC100129307'	mRNA
100130086	'HSFX2'	mRNA	GO:0006351///transcription, DNA-templated	biological_process	cellular process+++metabolic process
100137049	'PLA2G4B'	mRNA	GO:0009395///phospholipid catabolic process+++GO:0019369///arachidonic acid metabolic process+++GO:0007567///parturition+++GO:0046475///glycerophospholipid catabolic process+++GO:0019722///calcium-mediated signaling+++GO:0036150///phosphatidylserine acyl-chain remodeling+++GO:0036148///phosphatidylglycerol acyl-chain remodeling+++GO:0036151///phosphatidylcholine acyl-chain remodeling+++GO:0006654…	biological_process	reproduction+++multi-organism process+++multicellular organismal process+++cellular process+++signaling+++biological regulation+++metabolic process+++reproductive process+++regulation of biological process+++response to stimulus
100271849	'MEF2B'	mRNA	GO:0045944///positive regulation of transcription by RNA polymerase II+++GO:0007517///muscle organ development	biological_process	positive regulation of biological process+++developmental process+++cellular process+++multicellular organismal process+++biological regulation+++metabolic process+++regulation of biological process
100302736	'TMED7-TICAM2'	mRNA	GO:0006886///intracellular protein transport+++GO:0007030///Golgi organization+++GO:0006888///ER to Golgi vesicle-mediated transport	biological_process	cellular process+++cellular component organization or biogenesis+++localization
100526740	'ATP5MF-PTCD1'	mRNA	GO:0042780///tRNA 3'-end processing	biological_process	cellular process+++metabolic process
100526832	'PHOSPHO2-KLHL23'	mRNA	GO:0016567///protein ubiquitination	biological_process	cellular process+++metabolic process
100527943	'TGIF2-RAB5IF'	mRNA	GO:0006355///regulation of transcription, DNA-templated	biological_process	cellular process+++biological regulation+++metabolic process+++regulation of biological process
100533181	'FXYD6-FXYD2'	mRNA	GO:0006811///ion transport+++GO:2000649///regulation of sodium ion transmembrane transporter activity+++GO:0043269///regulation of ion transport	biological_process	biological regulation+++regulation of biological process+++localization
100533997	'MAGEA10-MAGEA5'	mRNA
100996746	'SPDYE11'	mRNA	GO:0045859///regulation of protein kinase activity	biological_process	cellular process+++biological regulation+++metabolic process+++regulation of biological process
101059949	'LOC101059949'	mRNA
101060389	'TBC1D3D'	mRNA	GO:0006886///intracellular protein transport+++GO:0090630///activation of GTPase activity+++GO:1902017///regulation of cilium assembly	biological_process	cellular process+++biological regulation+++regulation of biological process+++cellular component organization or biogenesis+++localization
10202	'DHRS2'	mRNA	GO:0055114///oxidation-reduction process+++GO:0034599///cellular response to oxidative stress+++GO:0043066///negative regulation of apoptotic process+++GO:0009636///response to toxic substance+++GO:0043011///myeloid dendritic cell differentiation+++GO:0008207///C21-steroid hormone metabolic process+++GO:0008285///negative regulation of cell proliferation	biological_process	developmental process+++multicellular organismal process+++cellular process+++negative regulation of biological process+++biological regulation+++metabolic process+++immune system process+++regulation of biological process+++cell proliferation+++response to stimulus
102723360	'LOC102723360'	mRNA	GO:0008284///positive regulation of cell proliferation+++GO:0010468///regulation of gene expression+++GO:0043066///negative regulation of apoptotic process	biological_process	positive regulation of biological process+++cellular process+++negative regulation of biological process+++metabolic process+++biological regulation+++regulation of biological process+++cell proliferation
102723737	'CT45A8'	mRNA	GO:0034472///snRNA 3'-end processing	biological_process	cellular process+++metabolic process
102724951	'LOC102724951'	mRNA	GO:0032197///transposition, RNA-mediated+++GO:0090305///nucleic acid phosphodiester bond hydrolysis+++GO:0006310///DNA recombination+++GO:0043066///negative regulation of apoptotic process+++GO:0008284///positive regulation of cell proliferation+++GO:0032199///reverse transcription involved in RNA-mediated transposition+++GO:2000134///negative regulation of G1/S transition of mitotic cell cycle++…	biological_process	regulation of biological process+++positive regulation of biological process+++cellular process+++cell proliferation+++negative regulation of biological process+++biological regulation+++metabolic process
105371932	'LOC105371932'	mRNA
105375938	'LOC105375938'	mRNA
105378193	'LOC105378193'	mRNA
10610	'ST6GALNAC2'	mRNA	GO:0097503///sialylation+++GO:0006493///protein O-linked glycosylation+++GO:1990743///protein sialylation+++GO:0006486///protein glycosylation+++GO:0016266///O-glycan processing	biological_process	cellular process+++metabolic process
10628	'TXNIP'	mRNA	GO:0009749///response to glucose+++GO:0032355///response to estradiol+++GO:0042127///regulation of cell proliferation+++GO:0000122///negative regulation of transcription by RNA polymerase II+++GO:0043065///positive regulation of apoptotic process+++GO:0007049///cell cycle+++GO:0043086///negative regulation of catalytic activity+++GO:0006979///response to oxidative stress+++GO:0032570///response t…	biological_process	positive regulation of biological process+++developmental process+++multicellular organismal process+++cellular process+++signaling+++negative regulation of biological process+++biological regulation+++metabolic process+++regulation of biological process+++cell proliferation+++response to stimulus+++localization
107303344	'SETDB2-PHF11'	mRNA	GO:0007059///chromosome segregation+++GO:0006355///regulation of transcription, DNA-templated+++GO:0045892///negative regulation of transcription, DNA-templated+++GO:0000278///mitotic cell cycle+++GO:0051301///cell division+++GO:0001947///heart looping+++GO:0006351///transcription, DNA-templated+++GO:0051567///histone H3-K9 methylation+++GO:0070986///left/right axis specification	biological_process	developmental process+++multicellular organismal process+++cellular process+++negative regulation of biological process+++biological regulation+++metabolic process+++regulation of biological process+++cellular component organization or biogenesis
10769	'PLK2'	mRNA	GO:0016310///phosphorylation+++GO:0016525///negative regulation of angiogenesis+++GO:0060292///long-term synaptic depression+++GO:0007093///mitotic cell cycle checkpoint+++GO:0032092///positive regulation of protein binding+++GO:0032486///Rap protein signal transduction+++GO:0045732///positive regulation of protein catabolic process+++GO:0006468///protein phosphorylation+++GO:0000082///G1/S trans…	biological_process	developmental process+++positive regulation of biological process+++multicellular organismal process+++cellular process+++signaling+++negative regulation of biological process+++biological regulation+++metabolic process+++regulation of biological process+++cellular component organization or biogenesis+++behavior+++response to stimulus+++localization+++locomotion
107984025	'LOC107984025'	mRNA
107984124	'LOC107984124'	mRNA
107984159	'LOC107984159'	mRNA	GO:0006413///translational initiation+++GO:0006412///translation+++GO:0006614///SRP-dependent cotranslational protein targeting to membrane+++GO:0000028///ribosomal small subunit assembly+++GO:0000184///nuclear-transcribed mRNA catabolic process, nonsense-mediated decay	biological_process	cellular process+++negative regulation of biological process+++biological regulation+++metabolic process+++regulation of biological process+++cellular component organization or biogenesis+++localization
107984512	'LOC107984512'	mRNA
107986353	'LOC107986353'	mRNA
107986754	'LOC107986754'	mRNA
107986800	'LOC107986800'	mRNA
107987254	'LOC107987254'	mRNA
10912	'GADD45G'	mRNA	GO:1900745///positive regulation of p38MAPK cascade+++GO:0030154///cell differentiation+++GO:0000185///activation of MAPKKK activity+++GO:0006915///apoptotic process+++GO:0007275///multicellular organism development+++GO:0120162///positive regulation of cold-induced thermogenesis+++GO:0046330///positive regulation of JNK cascade+++GO:0043065///positive regulation of apoptotic process+++GO:0051726…	biological_process	developmental process+++positive regulation of biological process+++multicellular organismal process+++cellular process+++signaling+++biological regulation+++metabolic process+++regulation of biological process+++response to stimulus
109703458	'HTD2'	mRNA	GO:0006631///fatty acid metabolic process+++GO:0046949///fatty-acyl-CoA biosynthetic process+++GO:0006629///lipid metabolic process	biological_process	cellular process+++metabolic process
11172	'INSL6'	mRNA	GO:0008150///biological_process+++GO:0010469///regulation of signaling receptor activity	biological_process	cellular process+++signaling+++biological regulation+++biological_process+++regulation of biological process+++response to stimulus
11186	'RASSF1'	mRNA	GO:0007050///cell cycle arrest+++GO:0071157///negative regulation of cell cycle arrest+++GO:0007049///cell cycle+++GO:0070507///regulation of microtubule cytoskeleton organization+++GO:0050821///protein stabilization+++GO:0031398///positive regulation of protein ubiquitination+++GO:0035556///intracellular signal transduction+++GO:0007265///Ras protein signal transduction+++GO:0007165///signal tra…	biological_process	positive regulation of biological process+++cellular process+++signaling+++negative regulation of biological process+++metabolic process+++biological regulation+++regulation of biological process+++cellular component organization or biogenesis+++response to stimulus
112267940	'LOC112267940'	mRNA
112268237	'LOC112268237'	mRNA	GO:0050776///regulation of immune response+++GO:0060333///interferon-gamma-mediated signaling pathway+++GO:0038096///Fc-gamma receptor signaling pathway involved in phagocytosis+++GO:0006898///receptor-mediated endocytosis+++GO:0006911///phagocytosis, engulfment+++GO:0006955///immune response+++GO:0002479///antigen processing and presentation of exogenous peptide antigen via MHC class I, TAP-depe…	biological_process	positive regulation of biological process+++cellular process+++signaling+++biological regulation+++immune system process+++regulation of biological process+++cellular component organization or biogenesis+++response to stimulus+++localization
112268238	'LOC112268238'	mRNA	GO:0002227///innate immune response in mucosa+++GO:0006334///nucleosome assembly+++GO:0019731///antibacterial humoral response+++GO:0051290///protein heterotetramerization+++GO:0060968///regulation of gene silencing+++GO:0006352///DNA-templated transcription, initiation+++GO:0006335///DNA replication-dependent nucleosome assembly+++GO:0006342///chromatin silencing+++GO:0050830///defense response …	biological_process	multi-organism process+++cellular process+++negative regulation of biological process+++biological regulation+++metabolic process+++immune system process+++regulation of biological process+++cellular component organization or biogenesis+++response to stimulus
112268348	'LOC112268348'	mRNA
126068	'ZNF441'	mRNA	GO:0006357///regulation of transcription by RNA polymerase II+++GO:0006355///regulation of transcription, DNA-templated	biological_process	cellular process+++biological regulation+++metabolic process+++regulation of biological process
128497	'SPATA25'	mRNA	GO:0030154///cell differentiation+++GO:0007283///spermatogenesis	biological_process	reproduction+++multi-organism process+++developmental process+++cellular process+++multicellular organismal process+++reproductive process
131616	'TMEM42'	mRNA	GO:0006457///protein folding+++GO:0045069///regulation of viral genome replication+++GO:0000413///protein peptidyl-prolyl isomerization	biological_process	multi-organism process+++cellular process+++biological regulation+++metabolic process+++regulation of biological process
131890	'GRK7'	mRNA	GO:0016310///phosphorylation+++GO:0007601///visual perception+++GO:0046777///protein autophosphorylation+++GO:0006468///protein phosphorylation+++GO:0022400///regulation of rhodopsin mediated signaling pathway+++GO:0050896///response to stimulus+++GO:0007165///signal transduction	biological_process	multicellular organismal process+++cellular process+++signaling+++biological regulation+++metabolic process+++regulation of biological process+++response to stimulus
133	'ADM'	mRNA	GO:0001843///neural tube closure+++GO:0007568///aging+++GO:0045766///positive regulation of angiogenesis+++GO:0007507///heart development+++GO:0009409///response to cold+++GO:0035809///regulation of urine volume+++GO:0046879///hormone secretion+++GO:0009611///response to wounding+++GO:0006701///progesterone biosynthetic process+++GO:0007204///positive regulation of cytosolic calcium ion concentra…	biological_process	reproduction+++multi-organism process+++positive regulation of biological process+++developmental process+++cellular process+++multicellular organismal process+++growth+++signaling+++negative regulation of biological process+++metabolic process+++biological regulation+++immune system process+++reproductive process+++regulation of biological process+++cellular component organization or biogenesis+…
133121	'ENPP6'	mRNA	GO:0046475///glycerophospholipid catabolic process+++GO:0006629///lipid metabolic process+++GO:0016042///lipid catabolic process+++GO:0019695///choline metabolic process	biological_process	cellular process+++biological regulation+++metabolic process
146310	'RNF151'	mRNA	GO:0030154///cell differentiation+++GO:0007283///spermatogenesis	biological_process	reproduction+++multi-organism process+++developmental process+++cellular process+++multicellular organismal process+++reproductive process
147837	'ZNF563'	mRNA	GO:0006357///regulation of transcription by RNA polymerase II+++GO:0006355///regulation of transcription, DNA-templated	biological_process	cellular process+++biological regulation+++metabolic process+++regulation of biological process
1490	'CTGF'	mRNA	GO:0030154///cell differentiation+++GO:0006367///transcription initiation from RNA polymerase II promoter+++GO:0051496///positive regulation of stress fiber assembly+++GO:0007568///aging+++GO:0070374///positive regulation of ERK1 and ERK2 cascade+++GO:0061448///connective tissue development+++GO:0009611///response to wounding+++GO:0070542///response to fatty acid+++GO:0007155///cell adhesion+++GO…	biological_process	positive regulation of biological process+++developmental process+++cellular process+++multicellular organismal process+++growth+++signaling+++negative regulation of biological process+++metabolic process+++biological regulation+++regulation of biological process+++cellular component organization or biogenesis+++cell aggregation+++cell proliferation+++response to stimulus+++biological adhesion+++…
149647	'FAM71A'	mRNA
150221	'RIMBP3C'	mRNA	GO:0030154///cell differentiation+++GO:0008150///biological_process+++GO:0009566///fertilization+++GO:0007286///spermatid development+++GO:0007283///spermatogenesis+++GO:0007274///neuromuscular synaptic transmission	biological_process	reproduction+++multi-organism process+++developmental process+++multicellular organismal process+++cellular process+++signaling+++biological_process+++reproductive process
151516	'ASPRV1'	mRNA	GO:0043588///skin development+++GO:0006508///proteolysis+++GO:0016485///protein processing	biological_process	developmental process+++multicellular organismal process+++metabolic process
153222	'CREBRF'	mRNA	GO:0006986///response to unfolded protein+++GO:0045732///positive regulation of protein catabolic process+++GO:0051222///positive regulation of protein transport+++GO:0045944///positive regulation of transcription by RNA polymerase II+++GO:0032388///positive regulation of intracellular transport+++GO:1902213///positive regulation of prolactin signaling pathway+++GO:0000122///negative regulation o…	biological_process	reproduction+++positive regulation of biological process+++multicellular organismal process+++cellular process+++signaling+++negative regulation of biological process+++biological regulation+++metabolic process+++reproductive process+++regulation of biological process+++behavior+++response to stimulus+++localization
157807	'CLVS1'	mRNA	GO:0007040///lysosome organization	biological_process	cellular process+++cellular component organization or biogenesis
1600	'DAB1'	mRNA	GO:0090305///nucleic acid phosphodiester bond hydrolysis+++GO:0046426///negative regulation of JAK-STAT cascade+++GO:0048712///negative regulation of astrocyte differentiation+++GO:0030154///cell differentiation+++GO:0007628///adult walking behavior+++GO:0032197///transposition, RNA-mediated+++GO:0035556///intracellular signal transduction+++GO:0010637///negative regulation of mitochondrial fusio…	biological_process	positive regulation of biological process+++developmental process+++cellular process+++multicellular organismal process+++signaling+++negative regulation of biological process+++biological regulation+++metabolic process+++regulation of biological process+++cellular component organization or biogenesis+++behavior+++biological adhesion+++response to stimulus+++localization+++locomotion
163051	'ZNF709'	mRNA	GO:0006357///regulation of transcription by RNA polymerase II+++GO:0006355///regulation of transcription, DNA-templated	biological_process	cellular process+++biological regulation+++metabolic process+++regulation of biological process
163059	'ZNF433'	mRNA	GO:0006357///regulation of transcription by RNA polymerase II+++GO:0006355///regulation of transcription, DNA-templated	biological_process	cellular process+++biological regulation+++metabolic process+++regulation of biological process
165904	'XIRP1'	mRNA	GO:0007015///actin filament organization+++GO:0007507///heart development+++GO:0032091///negative regulation of protein binding+++GO:0030036///actin cytoskeleton organization	biological_process	developmental process+++multicellular organismal process+++cellular process+++biological regulation+++cellular component organization or biogenesis
166929	'SGMS2'	mRNA	GO:0016310///phosphorylation+++GO:1905373///ceramide phosphoethanolamine biosynthetic process+++GO:0046513///ceramide biosynthetic process+++GO:0006665///sphingolipid metabolic process+++GO:0006686///sphingomyelin biosynthetic process+++GO:0006629///lipid metabolic process+++GO:0030148///sphingolipid biosynthetic process	biological_process	cellular process+++metabolic process
169522	'KCNV2'	mRNA	GO:0034765///regulation of ion transmembrane transport+++GO:0071805///potassium ion transmembrane transport+++GO:0051260///protein homooligomerization+++GO:0006813///potassium ion transport+++GO:0006811///ion transport+++GO:0055085///transmembrane transport	biological_process	cellular process+++biological regulation+++regulation of biological process+++cellular component organization or biogenesis+++localization
1839	'HBEGF'	mRNA	GO:0048661///positive regulation of smooth muscle cell proliferation+++GO:0016477///cell migration+++GO:0051549///positive regulation of keratinocyte migration+++GO:0000165///MAPK cascade+++GO:0060326///cell chemotaxis+++GO:0046854///phosphatidylinositol phosphorylation+++GO:0035313///wound healing, spreading of epidermal cells+++GO:0007517///muscle organ development+++GO:0008284///positive regul…	biological_process	positive regulation of biological process+++developmental process+++multicellular organismal process+++cellular process+++growth+++signaling+++negative regulation of biological process+++biological regulation+++metabolic process+++regulation of biological process+++cellular component organization or biogenesis+++cell proliferation+++response to stimulus+++localization+++locomotion
1843	'DUSP1'	mRNA	GO:0035335///peptidyl-tyrosine dephosphorylation+++GO:0009416///response to light stimulus+++GO:0051591///response to cAMP+++GO:0090266///regulation of mitotic cell cycle spindle assembly checkpoint+++GO:0035556///intracellular signal transduction+++GO:0070262///peptidyl-serine dephosphorylation+++GO:0042981///regulation of apoptotic process+++GO:0032870///cellular response to hormone stimulus+++…	biological_process	reproduction+++positive regulation of biological process+++developmental process+++multicellular organismal process+++cellular process+++signaling+++negative regulation of biological process+++biological regulation+++metabolic process+++reproductive process+++regulation of biological process+++cellular component organization or biogenesis+++cell proliferation+++response to stimulus
1958	'EGR1'	mRNA	GO:0070498///interleukin-1-mediated signaling pathway+++GO:0006366///transcription by RNA polymerase II+++GO:0030217///T cell differentiation+++GO:0045080///positive regulation of chemokine biosynthetic process+++GO:0072110///glomerular mesangial cell proliferation+++GO:0071310///cellular response to organic substance+++GO:0009749///response to glucose+++GO:0035914///skeletal muscle cell differen…	biological_process	reproduction+++developmental process+++positive regulation of biological process+++multicellular organismal process+++cellular process+++signaling+++negative regulation of biological process+++biological regulation+++metabolic process+++reproductive process+++immune system process+++regulation of biological process+++behavior+++rhythmic process+++cell proliferation+++response to stimulus
195828	'ZNF367'	mRNA	GO:1904668///positive regulation of ubiquitin protein ligase activity+++GO:0072425///signal transduction involved in G2 DNA damage checkpoint+++GO:0035335///peptidyl-tyrosine dephosphorylation+++GO:0006281///DNA repair+++GO:0016311///dephosphorylation+++GO:0007096///regulation of exit from mitosis+++GO:0006357///regulation of transcription by RNA polymerase II+++GO:0006470///protein dephosphoryla…	biological_process	positive regulation of biological process+++cellular process+++signaling+++negative regulation of biological process+++biological regulation+++metabolic process+++regulation of biological process+++cellular component organization or biogenesis+++response to stimulus
1959	'EGR2'	mRNA	GO:0007420///brain development+++GO:0035284///brain segmentation+++GO:0006366///transcription by RNA polymerase II+++GO:0030278///regulation of ossification+++GO:0021660///rhombomere 3 formation+++GO:0008045///motor neuron axon guidance+++GO:0071310///cellular response to organic substance+++GO:0035914///skeletal muscle cell differentiation+++GO:0045944///positive regulation of transcription by R…	biological_process	positive regulation of biological process+++developmental process+++multicellular organismal process+++cellular process+++signaling+++biological regulation+++metabolic process+++regulation of biological process+++cellular component organization or biogenesis+++behavior+++rhythmic process+++response to stimulus+++locomotion+++localization
1960	'EGR3'	mRNA	GO:0001938///positive regulation of endothelial cell proliferation+++GO:0044344///cellular response to fibroblast growth factor stimulus+++GO:0033089///positive regulation of T cell differentiation in thymus+++GO:0045586///regulation of gamma-delta T cell differentiation+++GO:0045944///positive regulation of transcription by RNA polymerase II+++GO:0071363///cellular response to growth factor stim…	biological_process	developmental process+++positive regulation of biological process+++multicellular organismal process+++cellular process+++signaling+++negative regulation of biological process+++metabolic process+++biological regulation+++immune system process+++regulation of biological process+++rhythmic process+++cell proliferation+++response to stimulus+++biological adhesion+++localization+++locomotion
196541	'METTL21C'	mRNA	GO:0008628///hormone-mediated apoptotic signaling pathway+++GO:0018022///peptidyl-lysine methylation+++GO:0071549///cellular response to dexamethasone stimulus+++GO:0006479///protein methylation+++GO:0032259///methylation+++GO:0010880///regulation of release of sequestered calcium ion into cytosol by sarcoplasmic reticulum+++GO:0007519///skeletal muscle tissue development	biological_process	developmental process+++multicellular organismal process+++cellular process+++signaling+++negative regulation of biological process+++biological regulation+++metabolic process+++regulation of biological process+++response to stimulus+++localization
200350	'FOXD4L1'	mRNA	GO:0030154///cell differentiation+++GO:0006357///regulation of transcription by RNA polymerase II+++GO:0006355///regulation of transcription, DNA-templated+++GO:0009653///anatomical structure morphogenesis	biological_process	developmental process+++cellular process+++biological regulation+++metabolic process+++regulation of biological process
222537	'HS3ST5'	mRNA	GO:0006413///translational initiation+++GO:0006412///translation+++GO:0006355///regulation of transcription, DNA-templated+++GO:0006614///SRP-dependent cotranslational protein targeting to membrane+++GO:0000461///endonucleolytic cleavage to generate mature 3'-end of SSU-rRNA from (SSU-rRNA, 5.8S rRNA, LSU-rRNA)+++GO:0006024///glycosaminoglycan biosynthetic process+++GO:0000028///ribosomal small s…	biological_process	multi-organism process+++multicellular organismal process+++cellular process+++negative regulation of biological process+++biological regulation+++metabolic process+++regulation of biological process+++cellular component organization or biogenesis+++biological adhesion+++localization
229	'ALDOB'	mRNA	GO:0061624///fructose catabolic process to hydroxyacetone phosphate and glyceraldehyde-3-phosphate+++GO:0006096///glycolytic process+++GO:0070072///vacuolar proton-transporting V-type ATPase complex assembly+++GO:0032781///positive regulation of ATPase activity+++GO:0061621///canonical glycolysis+++GO:0030388///fructose 1,6-bisphosphate metabolic process+++GO:0006000///fructose metabolic process+…	biological_process	cellular process+++biological regulation+++metabolic process+++cellular component organization or biogenesis
23228	'PLCL2'	mRNA	GO:0007214///gamma-aminobutyric acid signaling pathway+++GO:0120163///negative regulation of cold-induced thermogenesis+++GO:0035556///intracellular signal transduction+++GO:0006629///lipid metabolic process+++GO:0033135///regulation of peptidyl-serine phosphorylation+++GO:0032228///regulation of synaptic transmission, GABAergic+++GO:0007165///signal transduction+++GO:0016042///lipid catabolic pr…	biological_process	positive regulation of biological process+++developmental process+++multicellular organismal process+++cellular process+++signaling+++negative regulation of biological process+++biological regulation+++metabolic process+++immune system process+++regulation of biological process+++cell proliferation+++response to stimulus
23237	'ARC'	mRNA	GO:0048168///regulation of neuronal synaptic plasticity+++GO:0007010///cytoskeleton organization+++GO:0110077///vesicle-mediated intercellular transport+++GO:0061001///regulation of dendritic spine morphogenesis+++GO:0060997///dendritic spine morphogenesis+++GO:0022604///regulation of cell morphogenesis+++GO:0060291///long-term synaptic potentiation+++GO:0007616///long-term memory+++GO:0099149///…	biological_process	positive regulation of biological process+++developmental process+++multicellular organismal process+++cellular process+++signaling+++negative regulation of biological process+++metabolic process+++biological regulation+++regulation of biological process+++cellular component organization or biogenesis+++behavior+++response to stimulus+++locomotion+++localization
23409	'SIRT4'	mRNA	GO:0071456///cellular response to hypoxia+++GO:0006342///chromatin silencing+++GO:0010667///negative regulation of cardiac muscle cell apoptotic process+++GO:0006471///protein ADP-ribosylation+++GO:1903217///negative regulation of protein processing involved in protein targeting to mitochondrion+++GO:0034983///peptidyl-lysine deacetylation+++GO:1904182///regulation of pyruvate dehydrogenase activ…	biological_process	positive regulation of biological process+++cellular process+++signaling+++negative regulation of biological process+++biological regulation+++metabolic process+++regulation of biological process+++cellular component organization or biogenesis+++response to stimulus+++localization
2353	'FOS'	mRNA	GO:0006366///transcription by RNA polymerase II+++GO:0007568///aging+++GO:0010468///regulation of gene expression+++GO:1902895///positive regulation of pri-miRNA transcription by RNA polymerase II+++GO:0009409///response to cold+++GO:0051591///response to cAMP+++GO:0071277///cellular response to calcium ion+++GO:0035914///skeletal muscle cell differentiation+++GO:0045944///positive regulation of …	biological_process	reproduction+++multi-organism process+++positive regulation of biological process+++developmental process+++cellular process+++multicellular organismal process+++signaling+++biological regulation+++metabolic process+++immune system process+++reproductive process+++regulation of biological process+++behavior+++response to stimulus
2354	'FOSB'	mRNA	GO:0006366///transcription by RNA polymerase II+++GO:0051591///response to cAMP+++GO:0071277///cellular response to calcium ion+++GO:0045944///positive regulation of transcription by RNA polymerase II+++GO:0032870///cellular response to hormone stimulus+++GO:0007565///female pregnancy+++GO:0000122///negative regulation of transcription by RNA polymerase II+++GO:0043278///response to morphine+++GO…	biological_process	reproduction+++multi-organism process+++positive regulation of biological process+++multicellular organismal process+++cellular process+++negative regulation of biological process+++biological regulation+++metabolic process+++reproductive process+++regulation of biological process+++response to stimulus
23645	'PPP1R15A'	mRNA	GO:0006915///apoptotic process+++GO:1902310///positive regulation of peptidyl-serine dephosphorylation+++GO:0007050///cell cycle arrest+++GO:1903917///positive regulation of endoplasmic reticulum stress-induced eIF2 alpha dephosphorylation+++GO:0032516///positive regulation of phosphoprotein phosphatase activity+++GO:0036496///regulation of translational initiation by eIF2 alpha dephosphorylation…	biological_process	positive regulation of biological process+++cellular process+++signaling+++negative regulation of biological process+++biological regulation+++metabolic process+++regulation of biological process+++cellular component organization or biogenesis+++response to stimulus+++localization
23767	'FLRT3'	mRNA	GO:0007507///heart development+++GO:0007275///multicellular organism development+++GO:0007155///cell adhesion+++GO:0007411///axon guidance+++GO:0098742///cell-cell adhesion via plasma-membrane adhesion molecules+++GO:0051965///positive regulation of synapse assembly+++GO:0048678///response to axon injury+++GO:1990138///neuron projection extension+++GO:0031175///neuron projection development+++GO:…	biological_process	positive regulation of biological process+++developmental process+++cellular process+++multicellular organismal process+++growth+++signaling+++biological regulation+++regulation of biological process+++cellular component organization or biogenesis+++response to stimulus+++biological adhesion+++localization+++locomotion
25758	'KIAA1549L'	mRNA	GO:0090305///nucleic acid phosphodiester bond hydrolysis+++GO:0032197///transposition, RNA-mediated+++GO:0006310///DNA recombination+++GO:0032199///reverse transcription involved in RNA-mediated transposition	biological_process	cellular process+++metabolic process
26049	'FAM169A'	mRNA
26494	'OR8G1'	mRNA	GO:0050911///detection of chemical stimulus involved in sensory perception of smell+++GO:0007186///G protein-coupled receptor signaling pathway+++GO:0050896///response to stimulus+++GO:0007165///signal transduction+++GO:0007608///sensory perception of smell	biological_process	multicellular organismal process+++cellular process+++signaling+++biological regulation+++regulation of biological process+++response to stimulus
27019	'DNAI1'	mRNA	GO:0007507///heart development+++GO:0003341///cilium movement+++GO:0007018///microtubule-based movement+++GO:0003351///epithelial cilium movement+++GO:0030317///flagellated sperm motility+++GO:0036158///outer dynein arm assembly+++GO:0007368///determination of left/right symmetry+++GO:0030030///cell projection organization+++GO:0008286///insulin receptor signaling pathway	biological_process	developmental process+++multicellular organismal process+++cellular process+++signaling+++biological regulation+++regulation of biological process+++cellular component organization or biogenesis+++response to stimulus+++localization+++locomotion
27111	'SDCBP2'	mRNA	GO:0008283///cell proliferation+++GO:0046907///intracellular transport+++GO:0007399///nervous system development+++GO:0035556///intracellular signal transduction	biological_process	developmental process+++cellular process+++multicellular organismal process+++signaling+++biological regulation+++regulation of biological process+++cell proliferation+++response to stimulus+++localization
2826	'CCR10'	mRNA	GO:0006935///chemotaxis+++GO:0007186///G protein-coupled receptor signaling pathway+++GO:0006955///immune response+++GO:0007204///positive regulation of cytosolic calcium ion concentration	biological_process	cellular process+++signaling+++biological regulation+++immune system process+++regulation of biological process+++response to stimulus+++locomotion
282618	'IFNL1'	mRNA	GO:0046427///positive regulation of JAK-STAT cascade+++GO:0050778///positive regulation of immune response+++GO:0045893///positive regulation of transcription, DNA-templated+++GO:0051607///defense response to virus+++GO:0032696///negative regulation of interleukin-13 production+++GO:0042531///positive regulation of tyrosine phosphorylation of STAT protein+++GO:0045581///negative regulation of T c…	biological_process	multi-organism process+++developmental process+++positive regulation of biological process+++multicellular organismal process+++cellular process+++signaling+++negative regulation of biological process+++metabolic process+++biological regulation+++immune system process+++regulation of biological process+++cell proliferation+++biological adhesion+++response to stimulus
283807	'FBXL22'	mRNA	GO:0043161///proteasome-mediated ubiquitin-dependent protein catabolic process+++GO:0000209///protein polyubiquitination+++GO:0016567///protein ubiquitination+++GO:0043687///post-translational protein modification	biological_process	cellular process+++metabolic process
284040	'CDRT4'	mRNA
284391	'ZNF844'	mRNA	GO:0006357///regulation of transcription by RNA polymerase II+++GO:0006355///regulation of transcription, DNA-templated	biological_process	cellular process+++biological regulation+++metabolic process+++regulation of biological process
28999	'KLF15'	mRNA	GO:0010468///regulation of gene expression+++GO:0010001///glial cell differentiation+++GO:2000757///negative regulation of peptidyl-lysine acetylation+++GO:0045944///positive regulation of transcription by RNA polymerase II+++GO:0046326///positive regulation of glucose import+++GO:0045893///positive regulation of transcription, DNA-templated+++GO:0072112///glomerular visceral epithelial cell diff…	biological_process	positive regulation of biological process+++developmental process+++multicellular organismal process+++cellular process+++negative regulation of biological process+++metabolic process+++biological regulation+++regulation of biological process+++response to stimulus+++localization
29881	'NPC1L1'	mRNA	GO:0030299///intestinal cholesterol absorption+++GO:0008202///steroid metabolic process+++GO:0008203///cholesterol metabolic process+++GO:0071501///cellular response to sterol depletion+++GO:0098856///intestinal lipid absorption+++GO:0030301///cholesterol transport+++GO:0006629///lipid metabolic process+++GO:0006695///cholesterol biosynthetic process+++GO:0006869///lipid transport+++GO:0042493///…	biological_process	cellular process+++multicellular organismal process+++metabolic process+++response to stimulus+++localization
29951	'PDZRN4'	mRNA	GO:0016567///protein ubiquitination	biological_process	cellular process+++metabolic process
3039	'HBA1'	mRNA	GO:0098869///cellular oxidant detoxification+++GO:0015671///oxygen transport+++GO:0042744///hydrogen peroxide catabolic process+++GO:0006898///receptor-mediated endocytosis+++GO:0010942///positive regulation of cell death+++GO:0015701///bicarbonate transport+++GO:0051291///protein heterooligomerization+++GO:0042542///response to hydrogen peroxide	biological_process	positive regulation of biological process+++cellular process+++detoxification+++metabolic process+++biological regulation+++regulation of biological process+++cellular component organization or biogenesis+++response to stimulus+++localization
3040	'HBA2'	mRNA	GO:0015671///oxygen transport	biological_process	response to stimulus+++localization
3043	'HBB'	mRNA	GO:0015701///bicarbonate transport+++GO:0045429///positive regulation of nitric oxide biosynthetic process+++GO:0051291///protein heterooligomerization+++GO:0010942///positive regulation of cell death+++GO:0030185///nitric oxide transport+++GO:0098869///cellular oxidant detoxification+++GO:0070293///renal absorption+++GO:0008217///regulation of blood pressure+++GO:0006898///receptor-mediated endo…	biological_process	positive regulation of biological process+++cellular process+++multicellular organismal process+++detoxification+++metabolic process+++biological regulation+++immune system process+++regulation of biological process+++cellular component organization or biogenesis+++biological adhesion+++response to stimulus+++localization
3122	'HLA-DRA'	mRNA	GO:0002504///antigen processing and presentation of peptide or polysaccharide antigen via MHC class II+++GO:0050852///T cell receptor signaling pathway+++GO:0060333///interferon-gamma-mediated signaling pathway+++GO:0050890///cognition+++GO:0019886///antigen processing and presentation of exogenous peptide antigen via MHC class II+++GO:0002376///immune system process+++GO:0002506///polysaccharide…	biological_process	multi-organism process+++positive regulation of biological process+++multicellular organismal process+++cellular process+++signaling+++biological regulation+++immune system process+++regulation of biological process+++cellular component organization or biogenesis+++response to stimulus
3303	'HSPA1A'	mRNA	GO:0031397///negative regulation of protein ubiquitination+++GO:0034605///cellular response to heat+++GO:0006986///response to unfolded protein+++GO:0046034///ATP metabolic process+++GO:0031396///regulation of protein ubiquitination+++GO:0030308///negative regulation of cell growth+++GO:0051092///positive regulation of NF-kappaB transcription factor activity+++GO:0034620///cellular response to un…	biological_process	multi-organism process+++developmental process+++positive regulation of biological process+++multicellular organismal process+++cellular process+++growth+++signaling+++negative regulation of biological process+++biological regulation+++metabolic process+++immune system process+++regulation of biological process+++cellular component organization or biogenesis+++cell proliferation+++response to sti…
3304	'HSPA1B'	mRNA	GO:0031397///negative regulation of protein ubiquitination+++GO:0034605///cellular response to heat+++GO:0006986///response to unfolded protein+++GO:0046034///ATP metabolic process+++GO:0031396///regulation of protein ubiquitination+++GO:0030308///negative regulation of cell growth+++GO:0051092///positive regulation of NF-kappaB transcription factor activity+++GO:0034620///cellular response to un…	biological_process	multi-organism process+++developmental process+++positive regulation of biological process+++multicellular organismal process+++cellular process+++growth+++signaling+++negative regulation of biological process+++biological regulation+++metabolic process+++immune system process+++regulation of biological process+++cellular component organization or biogenesis+++cell proliferation+++response to sti…
3310	'HSPA6'	mRNA	GO:0034605///cellular response to heat+++GO:0006986///response to unfolded protein+++GO:0034620///cellular response to unfolded protein+++GO:0043312///neutrophil degranulation+++GO:0042026///protein refolding+++GO:0070370///cellular heat acclimation+++GO:0051085///chaperone cofactor-dependent protein refolding	biological_process	cellular process+++immune system process+++response to stimulus+++localization
3337	'DNAJB1'	mRNA	GO:0006986///response to unfolded protein+++GO:0000122///negative regulation of transcription by RNA polymerase II+++GO:0097201///negative regulation of transcription from RNA polymerase II promoter in response to stress+++GO:1900034///regulation of cellular response to heat+++GO:0030900///forebrain development+++GO:0032781///positive regulation of ATPase activity+++GO:0090084///negative regulati…	biological_process	developmental process+++multicellular organismal process+++cellular process+++negative regulation of biological process+++biological regulation+++metabolic process+++regulation of biological process+++cellular component organization or biogenesis+++response to stimulus
339291	'LRRC30'	mRNA	GO:0006470///protein dephosphorylation	biological_process	cellular process+++metabolic process
3397	'ID1'	mRNA	GO:0007420///brain development+++GO:0043534///blood vessel endothelial cell migration+++GO:0036164///cell-abiotic substrate adhesion+++GO:0050679///positive regulation of epithelial cell proliferation+++GO:0007507///heart development+++GO:1903351///cellular response to dopamine+++GO:1901653///cellular response to peptide+++GO:0043433///negative regulation of DNA-binding transcription factor activ…	biological_process	positive regulation of biological process+++developmental process+++multicellular organismal process+++cellular process+++signaling+++negative regulation of biological process+++biological regulation+++metabolic process+++regulation of biological process+++cellular component organization or biogenesis+++rhythmic process+++cell proliferation+++biological adhesion+++response to stimulus+++locomotio…
3398	'ID2'	mRNA	GO:2000178///negative regulation of neural precursor cell proliferation+++GO:0048661///positive regulation of smooth muscle cell proliferation+++GO:0045578///negative regulation of B cell differentiation+++GO:0060749///mammary gland alveolus development+++GO:0007507///heart development+++GO:0061030///epithelial cell differentiation involved in mammary gland alveolus development+++GO:0045777///pos…	biological_process	positive regulation of biological process+++developmental process+++multicellular organismal process+++cellular process+++negative regulation of biological process+++biological regulation+++metabolic process+++immune system process+++regulation of biological process+++cellular component organization or biogenesis+++behavior+++rhythmic process+++cell proliferation+++response to stimulus+++locomoti…
340267	'COL28A1'	mRNA	GO:0030198///extracellular matrix organization+++GO:0007155///cell adhesion+++GO:0010951///negative regulation of endopeptidase activity+++GO:0010466///negative regulation of peptidase activity	biological_process	cellular process+++negative regulation of biological process+++biological regulation+++metabolic process+++regulation of biological process+++cellular component organization or biogenesis+++biological adhesion
340359	'KLHL38'	mRNA	GO:0016567///protein ubiquitination	biological_process	cellular process+++metabolic process
341350	'OVCH1'	mRNA	GO:0006508///proteolysis	biological_process	metabolic process
3433	'IFIT2'	mRNA	GO:0006915///apoptotic process+++GO:0035457///cellular response to interferon-alpha+++GO:0008637///apoptotic mitochondrial changes+++GO:0002376///immune system process+++GO:0043065///positive regulation of apoptotic process+++GO:0051607///defense response to virus+++GO:0045087///innate immune response+++GO:0060337///type I interferon signaling pathway+++GO:0032091///negative regulation of protein…	biological_process	multi-organism process+++positive regulation of biological process+++cellular process+++signaling+++biological regulation+++immune system process+++regulation of biological process+++cellular component organization or biogenesis+++response to stimulus
3491	'CYR61'	mRNA	GO:0006935///chemotaxis+++GO:0061036///positive regulation of cartilage development+++GO:0030198///extracellular matrix organization+++GO:0008283///cell proliferation+++GO:0098609///cell-cell adhesion+++GO:0045669///positive regulation of osteoblast differentiation+++GO:0044267///cellular protein metabolic process+++GO:0007155///cell adhesion+++GO:0010811///positive regulation of cell-substrate a…	biological_process	reproduction+++positive regulation of biological process+++developmental process+++multicellular organismal process+++cellular process+++growth+++signaling+++negative regulation of biological process+++metabolic process+++biological regulation+++reproductive process+++regulation of biological process+++cellular component organization or biogenesis+++cell proliferation+++biological adhesion+++resp…
349334	'FOXD4L4'	mRNA	GO:0030154///cell differentiation+++GO:0006357///regulation of transcription by RNA polymerase II+++GO:0006355///regulation of transcription, DNA-templated+++GO:0009653///anatomical structure morphogenesis	biological_process	developmental process+++cellular process+++biological regulation+++metabolic process+++regulation of biological process
3575	'IL7R'	mRNA	GO:0008361///regulation of cell size+++GO:0038111///interleukin-7-mediated signaling pathway+++GO:0030217///T cell differentiation+++GO:0033089///positive regulation of T cell differentiation in thymus+++GO:0000902///cell morphogenesis+++GO:0048535///lymph node development+++GO:0000018///regulation of DNA recombination+++GO:0048872///homeostasis of number of cells+++GO:0008284///positive regulati…	biological_process	positive regulation of biological process+++developmental process+++multicellular organismal process+++cellular process+++signaling+++negative regulation of biological process+++biological regulation+++metabolic process+++immune system process+++regulation of biological process+++cellular component organization or biogenesis+++cell proliferation+++cell killing+++biological adhesion+++response to …
3592	'IL12A'	mRNA	GO:0010224///response to UV-B+++GO:0008283///cell proliferation+++GO:0007050///cell cycle arrest+++GO:0035744///T-helper 1 cell cytokine production+++GO:0034393///positive regulation of smooth muscle cell apoptotic process+++GO:0016477///cell migration+++GO:0032816///positive regulation of natural killer cell activation+++GO:0051135///positive regulation of NK T cell activation+++GO:0001916///pos…	biological_process	multi-organism process+++developmental process+++positive regulation of biological process+++multicellular organismal process+++cellular process+++signaling+++negative regulation of biological process+++metabolic process+++biological regulation+++immune system process+++regulation of biological process+++cell proliferation+++cell killing+++biological adhesion+++response to stimulus+++localization…
3725	'JUN'	mRNA	GO:0001938///positive regulation of endothelial cell proliferation+++GO:0043547///positive regulation of GTPase activity+++GO:0001889///liver development+++GO:1904707///positive regulation of vascular smooth muscle cell proliferation+++GO:0006366///transcription by RNA polymerase II+++GO:0007568///aging+++GO:0048661///positive regulation of smooth muscle cell proliferation+++GO:0070374///positive…	biological_process	multi-organism process+++positive regulation of biological process+++developmental process+++multicellular organismal process+++cellular process+++signaling+++negative regulation of biological process+++biological regulation+++metabolic process+++immune system process+++regulation of biological process+++cellular component organization or biogenesis+++behavior+++rhythmic process+++cell proliferat…
3754	'KCNF1'	mRNA	GO:0034765///regulation of ion transmembrane transport+++GO:0071805///potassium ion transmembrane transport+++GO:0051260///protein homooligomerization+++GO:0006813///potassium ion transport+++GO:0006811///ion transport+++GO:0055085///transmembrane transport	biological_process	cellular process+++biological regulation+++regulation of biological process+++cellular component organization or biogenesis+++localization
387763	'C11orf96'	mRNA
388403	'YPEL2'	mRNA	GO:0006355///regulation of transcription, DNA-templated+++GO:0006351///transcription, DNA-templated	biological_process	cellular process+++biological regulation+++metabolic process+++regulation of biological process
388531	'RGS9BP'	mRNA	GO:0043547///positive regulation of GTPase activity+++GO:0007601///visual perception+++GO:0007212///dopamine receptor signaling pathway+++GO:0032355///response to estradiol+++GO:0007186///G protein-coupled receptor signaling pathway+++GO:0001975///response to amphetamine+++GO:0007399///nervous system development+++GO:0035556///intracellular signal transduction+++GO:0008277///regulation of G prote…	biological_process	positive regulation of biological process+++developmental process+++multicellular organismal process+++cellular process+++signaling+++negative regulation of biological process+++biological regulation+++regulation of biological process+++response to stimulus+++localization
389084	'SNORC'	mRNA	GO:0051216///cartilage development	biological_process	developmental process+++multicellular organismal process
389257	'LRRC14B'	mRNA
3936	'LCP1'	mRNA	GO:0051017///actin filament bundle assembly+++GO:0051764///actin crosslink formation+++GO:0022617///extracellular matrix disassembly+++GO:0002286///T cell activation involved in immune response+++GO:0035722///interleukin-12-mediated signaling pathway+++GO:0033157///regulation of intracellular protein transport+++GO:0071803///positive regulation of podosome assembly+++GO:0016477///cell migration++…	biological_process	positive regulation of biological process+++developmental process+++multicellular organismal process+++cellular process+++signaling+++biological regulation+++immune system process+++regulation of biological process+++cellular component organization or biogenesis+++response to stimulus+++localization+++locomotion
400581	'GRAPL'	mRNA	GO:0030154///cell differentiation+++GO:0042127///regulation of cell proliferation+++GO:0007267///cell-cell signaling+++GO:0038083///peptidyl-tyrosine autophosphorylation+++GO:0007265///Ras protein signal transduction+++GO:0016477///cell migration+++GO:0045087///innate immune response+++GO:0007169///transmembrane receptor protein tyrosine kinase signaling pathway	biological_process	developmental process+++cellular process+++signaling+++metabolic process+++biological regulation+++immune system process+++regulation of biological process+++cell proliferation+++response to stimulus+++localization+++locomotion
402573	'C7orf61'	mRNA
4084	'MXD1'	mRNA	GO:0008283///cell proliferation+++GO:0007275///multicellular organism development+++GO:0000122///negative regulation of transcription by RNA polymerase II	biological_process	developmental process+++multicellular organismal process+++cellular process+++negative regulation of biological process+++biological regulation+++metabolic process+++regulation of biological process+++cell proliferation
4092	'SMAD7'	mRNA	GO:0031397///negative regulation of protein ubiquitination+++GO:0001657///ureteric bud development+++GO:0060394///negative regulation of pathway-restricted SMAD protein phosphorylation+++GO:0034333///adherens junction assembly+++GO:0051444///negative regulation of ubiquitin-protein transferase activity+++GO:2000320///negative regulation of T-helper 17 cell differentiation+++GO:0017015///regulatio…	biological_process	positive regulation of biological process+++developmental process+++multicellular organismal process+++cellular process+++signaling+++negative regulation of biological process+++biological regulation+++metabolic process+++immune system process+++regulation of biological process+++cellular component organization or biogenesis+++biological adhesion+++response to stimulus+++localization+++locomotion
414157	'C10orf62'	mRNA
4254	'KITLG'	mRNA	GO:0035234///ectopic germ cell programmed cell death+++GO:0008283///cell proliferation+++GO:0001755///neural crest cell migration+++GO:0033026///negative regulation of mast cell apoptotic process+++GO:0007155///cell adhesion+++GO:0001541///ovarian follicle development+++GO:1902035///positive regulation of hematopoietic stem cell proliferation+++GO:0045636///positive regulation of melanocyte diffe…	biological_process	reproduction+++positive regulation of biological process+++developmental process+++multicellular organismal process+++cellular process+++pigmentation+++signaling+++negative regulation of biological process+++biological regulation+++metabolic process+++immune system process+++reproductive process+++regulation of biological process+++cell proliferation+++biological adhesion+++response to stimulus++…
4295	'MLN'	mRNA	GO:0007186///G protein-coupled receptor signaling pathway	biological_process	cellular process+++signaling+++biological regulation+++regulation of biological process+++response to stimulus
43847	'KLK14'	mRNA	GO:0048730///epidermis morphogenesis+++GO:0070684///seminal clot liquefaction+++GO:0070268///cornification+++GO:0009566///fertilization+++GO:0006508///proteolysis+++GO:0045744///negative regulation of G protein-coupled receptor signaling pathway+++GO:0045745///positive regulation of G protein-coupled receptor signaling pathway	biological_process	reproduction+++multi-organism process+++developmental process+++positive regulation of biological process+++multicellular organismal process+++cellular process+++signaling+++negative regulation of biological process+++biological regulation+++metabolic process+++reproductive process+++regulation of biological process+++response to stimulus
440672	'NUDT4B'	mRNA
440686	'HIST2H3PS2'	mRNA	GO:0006334///nucleosome assembly	biological_process	cellular process+++cellular component organization or biogenesis
4616	'GADD45B'	mRNA	GO:1900745///positive regulation of p38MAPK cascade+++GO:0030154///cell differentiation+++GO:0000185///activation of MAPKKK activity+++GO:0006469///negative regulation of protein kinase activity+++GO:0006915///apoptotic process+++GO:0007275///multicellular organism development+++GO:0046330///positive regulation of JNK cascade+++GO:0043065///positive regulation of apoptotic process+++GO:0051726///…	biological_process	developmental process+++positive regulation of biological process+++multicellular organismal process+++cellular process+++signaling+++negative regulation of biological process+++biological regulation+++metabolic process+++regulation of biological process+++response to stimulus
467	'ATF3'	mRNA	GO:1990440///positive regulation of transcription from RNA polymerase II promoter in response to endoplasmic reticulum stress+++GO:0036499///PERK-mediated unfolded protein response+++GO:0035914///skeletal muscle cell differentiation+++GO:0045944///positive regulation of transcription by RNA polymerase II+++GO:0000122///negative regulation of transcription by RNA polymerase II+++GO:0034198///cellu…	biological_process	developmental process+++positive regulation of biological process+++multicellular organismal process+++cellular process+++signaling+++negative regulation of biological process+++biological regulation+++metabolic process+++regulation of biological process+++cell proliferation+++response to stimulus
474383	'F8A2'	mRNA
474384	'F8A3'	mRNA
4938	'OAS1'	mRNA	GO:0006164///purine nucleotide biosynthetic process+++GO:0042593///glucose homeostasis+++GO:0060333///interferon-gamma-mediated signaling pathway+++GO:0035457///cellular response to interferon-alpha+++GO:0002376///immune system process+++GO:0051607///defense response to virus+++GO:0045071///negative regulation of viral genome replication+++GO:0060700///regulation of ribonuclease activity+++GO:004…	biological_process	multi-organism process+++cellular process+++signaling+++negative regulation of biological process+++biological regulation+++metabolic process+++immune system process+++regulation of biological process+++cellular component organization or biogenesis+++response to stimulus
493861	'EID3'	mRNA	GO:0006281///DNA repair+++GO:0006310///DNA recombination+++GO:0006974///cellular response to DNA damage stimulus+++GO:2001022///positive regulation of response to DNA damage stimulus	biological_process	positive regulation of biological process+++cellular process+++biological regulation+++metabolic process+++regulation of biological process+++response to stimulus
5054	'SERPINE1'	mRNA	GO:0030198///extracellular matrix organization+++GO:0050829///defense response to Gram-negative bacterium+++GO:0061045///negative regulation of wound healing+++GO:0045766///positive regulation of angiogenesis+++GO:0014912///negative regulation of smooth muscle cell migration+++GO:0097187///dentinogenesis+++GO:0042730///fibrinolysis+++GO:0061044///negative regulation of vascular wound healing+++GO…	biological_process	multi-organism process+++positive regulation of biological process+++developmental process+++multicellular organismal process+++cellular process+++signaling+++negative regulation of biological process+++biological regulation+++metabolic process+++immune system process+++regulation of biological process+++cellular component organization or biogenesis+++rhythmic process+++biological adhesion+++resp…
51277	'DNAJC27'	mRNA	GO:0006886///intracellular protein transport+++GO:0070374///positive regulation of ERK1 and ERK2 cascade+++GO:0043410///positive regulation of MAPK cascade+++GO:0032482///Rab protein signal transduction+++GO:0071701///regulation of MAPK export from nucleus	biological_process	positive regulation of biological process+++cellular process+++signaling+++metabolic process+++biological regulation+++regulation of biological process+++response to stimulus+++localization
51421	'AMOTL2'	mRNA	GO:0003365///establishment of cell polarity involved in ameboidal cell migration+++GO:0035329///hippo signaling+++GO:0016055///Wnt signaling pathway+++GO:0030036///actin cytoskeleton organization+++GO:0030334///regulation of cell migration	biological_process	cellular process+++signaling+++biological regulation+++regulation of biological process+++cellular component organization or biogenesis+++response to stimulus+++localization+++locomotion
51561	'IL23A'	mRNA	GO:0032740///positive regulation of interleukin-17 production+++GO:0050829///defense response to Gram-negative bacterium+++GO:1901224///positive regulation of NIK/NF-kappaB signaling+++GO:0010536///positive regulation of activation of Janus kinase activity+++GO:0048771///tissue remodeling+++GO:0032760///positive regulation of tumor necrosis factor production+++GO:0045944///positive regulation of …	biological_process	multi-organism process+++developmental process+++positive regulation of biological process+++multicellular organismal process+++cellular process+++signaling+++negative regulation of biological process+++metabolic process+++biological regulation+++immune system process+++regulation of biological process+++cell proliferation+++cell killing+++biological adhesion+++response to stimulus+++localization…
51703	'ACSL5'	mRNA	GO:0006631///fatty acid metabolic process+++GO:2001236///regulation of extrinsic apoptotic signaling pathway+++GO:0006629///lipid metabolic process+++GO:0035338///long-chain fatty-acyl-CoA biosynthetic process+++GO:0001676///long-chain fatty acid metabolic process	biological_process	cellular process+++signaling+++biological regulation+++metabolic process+++regulation of biological process+++response to stimulus
5199	'CFP'	mRNA	GO:0002376///immune system process+++GO:0043312///neutrophil degranulation+++GO:0042742///defense response to bacterium+++GO:0006957///complement activation, alternative pathway+++GO:0045087///innate immune response+++GO:0006955///immune response+++GO:0006508///proteolysis+++GO:0030449///regulation of complement activation+++GO:0006956///complement activation	biological_process	multi-organism process+++positive regulation of biological process+++cellular process+++biological regulation+++metabolic process+++immune system process+++regulation of biological process+++response to stimulus+++localization
5292	'PIM1'	mRNA	GO:0019221///cytokine-mediated signaling pathway+++GO:0046777///protein autophosphorylation+++GO:0030212///hyaluronan metabolic process+++GO:0007049///cell cycle+++GO:0008283///cell proliferation+++GO:1905062///positive regulation of cardioblast proliferation+++GO:0070561///vitamin D receptor signaling pathway+++GO:0043433///negative regulation of DNA-binding transcription factor activity+++GO:00…	biological_process	positive regulation of biological process+++developmental process+++multicellular organismal process+++cellular process+++growth+++signaling+++negative regulation of biological process+++biological regulation+++metabolic process+++regulation of biological process+++cell proliferation+++response to stimulus
54084	'TSPEAR'	mRNA	GO:0007605///sensory perception of sound	biological_process	multicellular organismal process
54212	'SNTG1'	mRNA	GO:0007154///cell communication	biological_process	cellular process
54913	'RPP25'	mRNA	GO:0090502///RNA phosphodiester bond hydrolysis, endonucleolytic+++GO:0001682///tRNA 5'-leader removal+++GO:0090501///RNA phosphodiester bond hydrolysis+++GO:0008033///tRNA processing	biological_process	cellular process+++metabolic process
54937	'SOHLH2'	mRNA	GO:0030154///cell differentiation+++GO:0048477///oogenesis+++GO:0009994///oocyte differentiation+++GO:0007275///multicellular organism development+++GO:0045944///positive regulation of transcription by RNA polymerase II+++GO:0006357///regulation of transcription by RNA polymerase II+++GO:0006355///regulation of transcription, DNA-templated+++GO:0007283///spermatogenesis	biological_process	reproduction+++multi-organism process+++positive regulation of biological process+++developmental process+++multicellular organismal process+++cellular process+++biological regulation+++metabolic process+++reproductive process+++regulation of biological process
55076	'TMEM45A'	mRNA
55602	'CDKN2AIP'	mRNA	GO:0009967///positive regulation of signal transduction+++GO:0061400///positive regulation of transcription from RNA polymerase II promoter in response to calcium ion+++GO:0035865///cellular response to potassium ion+++GO:0030308///negative regulation of cell growth+++GO:0071277///cellular response to calcium ion+++GO:0045944///positive regulation of transcription by RNA polymerase II+++GO:000635…	biological_process	positive regulation of biological process+++cellular process+++growth+++signaling+++negative regulation of biological process+++biological regulation+++metabolic process+++regulation of biological process+++cellular component organization or biogenesis+++response to stimulus
55603	'TENT5A'	mRNA	GO:0009617///response to bacterium	biological_process	multi-organism process+++response to stimulus
5583	'PRKCH'	mRNA	GO:0030154///cell differentiation+++GO:0016310///phosphorylation+++GO:0045618///positive regulation of keratinocyte differentiation+++GO:0030168///platelet activation+++GO:0051092///positive regulation of NF-kappaB transcription factor activity+++GO:0006468///protein phosphorylation+++GO:1903078///positive regulation of protein localization to plasma membrane+++GO:0035556///intracellular signal t…	biological_process	positive regulation of biological process+++developmental process+++multicellular organismal process+++cellular process+++signaling+++negative regulation of biological process+++biological regulation+++metabolic process+++immune system process+++regulation of biological process+++cellular component organization or biogenesis+++cell proliferation+++response to stimulus+++localization
5657	'PRTN3'	mRNA	GO:0043547///positive regulation of GTPase activity+++GO:0030574///collagen catabolic process+++GO:0043312///neutrophil degranulation+++GO:0072672///neutrophil extravasation+++GO:0019730///antimicrobial humoral response+++GO:0006509///membrane protein ectodomain proteolysis+++GO:0008284///positive regulation of cell proliferation+++GO:0019221///cytokine-mediated signaling pathway+++GO:0045217///c…	biological_process	multi-organism process+++developmental process+++positive regulation of biological process+++cellular process+++multicellular organismal process+++signaling+++negative regulation of biological process+++biological regulation+++metabolic process+++immune system process+++regulation of biological process+++cellular component organization or biogenesis+++cell proliferation+++response to stimulus+++l…
56603	'CYP26B1'	mRNA	GO:2001037///positive regulation of tongue muscle cell differentiation+++GO:0033189///response to vitamin A+++GO:0007140///male meiotic nuclear division+++GO:0055114///oxidation-reduction process+++GO:0034653///retinoic acid catabolic process+++GO:0006766///vitamin metabolic process+++GO:0016125///sterol metabolic process+++GO:0070268///cornification+++GO:0045580///regulation of T cell differenti…	biological_process	reproduction+++multi-organism process+++positive regulation of biological process+++developmental process+++multicellular organismal process+++cellular process+++signaling+++negative regulation of biological process+++biological regulation+++metabolic process+++reproductive process+++immune system process+++regulation of biological process+++cellular component organization or biogenesis+++respons…
57561	'ARRDC3'	mRNA	GO:0060613///fat pad development+++GO:0071878///negative regulation of adenylate cyclase-activating adrenergic receptor signaling pathway+++GO:0001659///temperature homeostasis+++GO:0051443///positive regulation of ubiquitin-protein transferase activity+++GO:0031651///negative regulation of heat generation+++GO:0120163///negative regulation of cold-induced thermogenesis+++GO:0043588///skin develo…	biological_process	positive regulation of biological process+++developmental process+++cellular process+++multicellular organismal process+++signaling+++negative regulation of biological process+++metabolic process+++biological regulation+++regulation of biological process+++behavior+++response to stimulus+++locomotion
5778	'PTPN7'	mRNA	GO:0071345///cellular response to cytokine stimulus+++GO:0035335///peptidyl-tyrosine dephosphorylation+++GO:0016311///dephosphorylation+++GO:0006470///protein dephosphorylation	biological_process	cellular process+++metabolic process+++response to stimulus
5788	'PTPRC'	mRNA	GO:0042110///T cell activation+++GO:0002378///immunoglobulin biosynthetic process+++GO:0002923///regulation of humoral immune response mediated by circulating immunoglobulin+++GO:0070374///positive regulation of ERK1 and ERK2 cascade+++GO:0050852///T cell receptor signaling pathway+++GO:0030217///T cell differentiation+++GO:0050857///positive regulation of antigen receptor-mediated signaling path…	biological_process	multi-organism process+++developmental process+++positive regulation of biological process+++multicellular organismal process+++cellular process+++signaling+++negative regulation of biological process+++biological regulation+++metabolic process+++immune system process+++regulation of biological process+++cellular component organization or biogenesis+++cell proliferation+++cell killing+++biologica…
5876	'RABGGTB'	mRNA	GO:0007601///visual perception+++GO:0018344///protein geranylgeranylation+++GO:0018342///protein prenylation+++GO:0042981///regulation of apoptotic process+++GO:0006464///cellular protein modification process+++GO:0043687///post-translational protein modification	biological_process	multicellular organismal process+++cellular process+++biological regulation+++metabolic process+++regulation of biological process
6016	'RIT1'	mRNA	GO:0007265///Ras protein signal transduction+++GO:0007165///signal transduction	biological_process	cellular process+++signaling+++biological regulation+++regulation of biological process+++response to stimulus
6123	'RPL3L'	mRNA	GO:0000027///ribosomal large subunit assembly+++GO:0006412///translation	biological_process	cellular process+++metabolic process+++cellular component organization or biogenesis
6279	'S100A8'	mRNA	GO:0006935///chemotaxis+++GO:0032602///chemokine production+++GO:0006915///apoptotic process+++GO:0051092///positive regulation of NF-kappaB transcription factor activity+++GO:0002793///positive regulation of peptide secretion+++GO:0002224///toll-like receptor signaling pathway+++GO:0002376///immune system process+++GO:0043312///neutrophil degranulation+++GO:0006919///activation of cysteine-type …	biological_process	multi-organism process+++developmental process+++positive regulation of biological process+++cellular process+++multicellular organismal process+++growth+++signaling+++metabolic process+++biological regulation+++immune system process+++regulation of biological process+++cellular component organization or biogenesis+++biological adhesion+++response to stimulus+++localization+++locomotion
6280	'S100A9'	mRNA	GO:0006935///chemotaxis+++GO:0098869///cellular oxidant detoxification+++GO:0090344///negative regulation of cell aging+++GO:0050918///positive chemotaxis+++GO:0070374///positive regulation of ERK1 and ERK2 cascade+++GO:0008283///cell proliferation+++GO:2000343///positive regulation of chemokine (C-X-C motif) ligand 2 production+++GO:0043030///regulation of macrophage activation+++GO:0033033///ne…	biological_process	multi-organism process+++developmental process+++positive regulation of biological process+++multicellular organismal process+++cellular process+++growth+++signaling+++detoxification+++negative regulation of biological process+++biological regulation+++metabolic process+++immune system process+++regulation of biological process+++cellular component organization or biogenesis+++cell proliferation+…
64005	'MYO1G'	mRNA	GO:0120117///T cell meandering migration+++GO:0031589///cell-substrate adhesion+++GO:0071976///cell gliding+++GO:0002376///immune system process+++GO:0006887///exocytosis+++GO:0002250///adaptive immune response+++GO:0002456///T cell mediated immunity+++GO:0072678///T cell migration+++GO:0006909///phagocytosis+++GO:0038096///Fc-gamma receptor signaling pathway involved in phagocytosis	biological_process	positive regulation of biological process+++cellular process+++signaling+++biological regulation+++immune system process+++regulation of biological process+++biological adhesion+++response to stimulus+++locomotion+++localization
648791	'PPP1R3G'	mRNA	GO:0042593///glucose homeostasis+++GO:0045725///positive regulation of glycogen biosynthetic process+++GO:2000467///positive regulation of glycogen (starch) synthase activity	biological_process	positive regulation of biological process+++cellular process+++metabolic process+++biological regulation+++regulation of biological process
6514	'SLC2A2'	mRNA	GO:0070837///dehydroascorbic acid transport+++GO:0008645///hexose transmembrane transport+++GO:0008643///carbohydrate transport+++GO:0005975///carbohydrate metabolic process+++GO:1904659///glucose transmembrane transport+++GO:0106001///intestinal hexose absorption+++GO:0055085///transmembrane transport+++GO:0050796///regulation of insulin secretion	biological_process	multicellular organismal process+++cellular process+++signaling+++biological regulation+++metabolic process+++regulation of biological process+++localization
6528	'SLC5A5'	mRNA	GO:0006590///thyroid hormone generation+++GO:0006814///sodium ion transport+++GO:0006811///ion transport+++GO:0071320///cellular response to cAMP+++GO:0015705///iodide transport+++GO:0055085///transmembrane transport+++GO:0071371///cellular response to gonadotropin stimulus	biological_process	cellular process+++biological regulation+++metabolic process+++response to stimulus+++localization
653404	'FOXD4L6'	mRNA	GO:0030154///cell differentiation+++GO:0006357///regulation of transcription by RNA polymerase II+++GO:0006355///regulation of transcription, DNA-templated+++GO:0009653///anatomical structure morphogenesis	biological_process	developmental process+++cellular process+++biological regulation+++metabolic process+++regulation of biological process
6665	'SOX15'	mRNA	GO:0030154///cell differentiation+++GO:0014718///positive regulation of satellite cell activation involved in skeletal muscle regeneration+++GO:2000288///positive regulation of myoblast proliferation+++GO:0048627///myoblast development+++GO:0045944///positive regulation of transcription by RNA polymerase II+++GO:0000122///negative regulation of transcription by RNA polymerase II+++GO:0008584///ma…	biological_process	reproduction+++positive regulation of biological process+++developmental process+++multicellular organismal process+++cellular process+++growth+++negative regulation of biological process+++biological regulation+++metabolic process+++reproductive process+++regulation of biological process+++cellular component organization or biogenesis+++cell proliferation+++response to stimulus
688	'KLF5'	mRNA	GO:0006935///chemotaxis+++GO:0006366///transcription by RNA polymerase II+++GO:0008283///cell proliferation+++GO:1902895///positive regulation of pri-miRNA transcription by RNA polymerase II+++GO:1901653///cellular response to peptide+++GO:0032940///secretion by cell+++GO:0048246///macrophage chemotaxis+++GO:0048247///lymphocyte chemotaxis+++GO:0035914///skeletal muscle cell differentiation+++GO:…	biological_process	positive regulation of biological process+++developmental process+++multicellular organismal process+++cellular process+++signaling+++negative regulation of biological process+++biological regulation+++metabolic process+++immune system process+++regulation of biological process+++cellular component organization or biogenesis+++cell proliferation+++response to stimulus+++localization+++locomotion
7033	'TFF3'	mRNA	GO:0030277///maintenance of gastrointestinal epithelium+++GO:0010906///regulation of glucose metabolic process	biological_process	multicellular organismal process+++cellular process+++biological regulation+++metabolic process+++regulation of biological process
7071	'KLF10'	mRNA	GO:0008283///cell proliferation+++GO:1901653///cellular response to peptide+++GO:0009267///cellular response to starvation+++GO:0045944///positive regulation of transcription by RNA polymerase II+++GO:0045672///positive regulation of osteoclast differentiation+++GO:0000122///negative regulation of transcription by RNA polymerase II+++GO:0042752///regulation of circadian rhythm+++GO:0007267///cell…	biological_process	positive regulation of biological process+++developmental process+++multicellular organismal process+++cellular process+++signaling+++negative regulation of biological process+++biological regulation+++metabolic process+++immune system process+++regulation of biological process+++rhythmic process+++cell proliferation+++response to stimulus
728911	'CT45A2'	mRNA	GO:0034472///snRNA 3'-end processing	biological_process	cellular process+++metabolic process
7368	'UGT8'	mRNA	GO:0007417///central nervous system development+++GO:0006682///galactosylceramide biosynthetic process+++GO:0006665///sphingolipid metabolic process+++GO:0002175///protein localization to paranode region of axon+++GO:0006629///lipid metabolic process+++GO:0006687///glycosphingolipid metabolic process+++GO:0007422///peripheral nervous system development+++GO:0007010///cytoskeleton organization+++G…	biological_process	developmental process+++multicellular organismal process+++cellular process+++metabolic process+++cellular component organization or biogenesis+++localization
7538	'ZFP36'	mRNA	GO:0032680///regulation of tumor necrosis factor production+++GO:0044344///cellular response to fibroblast growth factor stimulus+++GO:0032897///negative regulation of viral transcription+++GO:0061014///positive regulation of mRNA catabolic process+++GO:1901835///positive regulation of deadenylation-independent decapping of nuclear-transcribed mRNA+++GO:0009611///response to wounding+++GO:0006402…	biological_process	multi-organism process+++positive regulation of biological process+++developmental process+++multicellular organismal process+++cellular process+++signaling+++negative regulation of biological process+++biological regulation+++metabolic process+++immune system process+++regulation of biological process+++cell proliferation+++response to stimulus+++localization
7568	'ZNF20'	mRNA	GO:0006351///transcription, DNA-templated	biological_process	cellular process+++metabolic process
768	'CA9'	mRNA	GO:0046903///secretion+++GO:0002009///morphogenesis of an epithelium+++GO:0033574///response to testosterone+++GO:0061418///regulation of transcription from RNA polymerase II promoter in response to hypoxia+++GO:0015701///bicarbonate transport+++GO:0001666///response to hypoxia+++GO:0042493///response to drug	biological_process	developmental process+++cellular process+++biological regulation+++metabolic process+++regulation of biological process+++response to stimulus+++localization
79639	'TMEM53'	mRNA	GO:0051865///protein autoubiquitination+++GO:0016567///protein ubiquitination+++GO:0090263///positive regulation of canonical Wnt signaling pathway	biological_process	positive regulation of biological process+++cellular process+++signaling+++biological regulation+++metabolic process+++regulation of biological process+++response to stimulus
79973	'ZNF442'	mRNA	GO:0006357///regulation of transcription by RNA polymerase II+++GO:0006355///regulation of transcription, DNA-templated	biological_process	cellular process+++biological regulation+++metabolic process+++regulation of biological process
79981	'FRMD1'	mRNA
80036	'TRPM3'	mRNA	GO:0071482///cellular response to light stimulus+++GO:0098655///cation transmembrane transport+++GO:0006811///ion transport+++GO:0006816///calcium ion transport+++GO:0070588///calcium ion transmembrane transport+++GO:0051262///protein tetramerization+++GO:0034220///ion transmembrane transport+++GO:0016048///detection of temperature stimulus+++GO:0006812///cation transport+++GO:0050951///sensory p…	biological_process	multicellular organismal process+++cellular process+++signaling+++biological regulation+++regulation of biological process+++cellular component organization or biogenesis+++response to stimulus+++localization
80726	'IQCN'	mRNA
80832	'APOL4'	mRNA	GO:0006629///lipid metabolic process+++GO:0006869///lipid transport+++GO:0042157///lipoprotein metabolic process	biological_process	metabolic process+++localization
81788	'NUAK2'	mRNA	GO:0016310///phosphorylation+++GO:0006915///apoptotic process+++GO:0006468///protein phosphorylation+++GO:0035556///intracellular signal transduction+++GO:0043066///negative regulation of apoptotic process+++GO:0030036///actin cytoskeleton organization+++GO:0042149///cellular response to glucose starvation	biological_process	cellular process+++signaling+++negative regulation of biological process+++biological regulation+++metabolic process+++regulation of biological process+++cellular component organization or biogenesis+++response to stimulus
8326	'FZD9'	mRNA	GO:0007420///brain development+++GO:0036514///dopaminergic neuron axon guidance+++GO:0001843///neural tube closure+++GO:0030901///midbrain development+++GO:2000179///positive regulation of neural precursor cell proliferation+++GO:0071157///negative regulation of cell cycle arrest+++GO:0035567///non-canonical Wnt signaling pathway+++GO:0007275///multicellular organism development+++GO:0002052///po…	biological_process	positive regulation of biological process+++developmental process+++cellular process+++multicellular organismal process+++growth+++signaling+++negative regulation of biological process+++biological regulation+++immune system process+++regulation of biological process+++cellular component organization or biogenesis+++behavior+++cell proliferation+++response to stimulus+++localization+++locomotion
83541	'FAM110A'	mRNA	GO:0007599///hemostasis+++GO:0030335///positive regulation of cell migration+++GO:0007598///blood coagulation, extrinsic pathway+++GO:0007596///blood coagulation+++GO:0006508///proteolysis+++GO:0051897///positive regulation of protein kinase B signaling+++GO:0006888///ER to Golgi vesicle-mediated transport	biological_process	positive regulation of biological process+++cellular process+++multicellular organismal process+++signaling+++biological regulation+++metabolic process+++regulation of biological process+++response to stimulus+++locomotion+++localization
84502	'JPH4'	mRNA	GO:0060314///regulation of ryanodine-sensitive calcium-release channel activity+++GO:0050885///neuromuscular process controlling balance+++GO:0001817///regulation of cytokine production+++GO:0048167///regulation of synaptic plasticity+++GO:0051209///release of sequestered calcium ion into cytosol+++GO:2001256///regulation of store-operated calcium entry+++GO:0007612///learning+++GO:0060402///calc…	biological_process	cellular process+++multicellular organismal process+++signaling+++negative regulation of biological process+++biological regulation+++regulation of biological process+++behavior+++response to stimulus+++localization
84808	'PERM1'	mRNA	GO:0014850///response to muscle activity+++GO:0006355///regulation of transcription, DNA-templated	biological_process	cellular process+++biological regulation+++metabolic process+++regulation of biological process+++response to stimulus
8705	'B3GALT4'	mRNA	GO:0001574///ganglioside biosynthetic process+++GO:0006486///protein glycosylation	biological_process	cellular process+++metabolic process
8747	'ADAM21'	mRNA	GO:0006508///proteolysis+++GO:0007338///single fertilization+++GO:0007339///binding of sperm to zona pellucida	biological_process	reproduction+++multi-organism process+++cellular process+++metabolic process+++reproductive process
8941	'CDK5R2'	mRNA	GO:0016310///phosphorylation+++GO:0021766///hippocampus development+++GO:0021819///layer formation in cerebral cortex+++GO:0045956///positive regulation of calcium ion-dependent exocytosis+++GO:0045860///positive regulation of protein kinase activity+++GO:0071902///positive regulation of protein serine/threonine kinase activity+++GO:0001764///neuron migration+++GO:0021722///superior olivary nucle…	biological_process	positive regulation of biological process+++developmental process+++multicellular organismal process+++cellular process+++biological regulation+++metabolic process+++regulation of biological process+++localization+++locomotion
90589	'ZNF625'	mRNA	GO:0006357///regulation of transcription by RNA polymerase II+++GO:0006355///regulation of transcription, DNA-templated	biological_process	cellular process+++biological regulation+++metabolic process+++regulation of biological process
9103	'FCGR2C'	mRNA	GO:0006955///immune response	biological_process	immune system process+++response to stimulus
91181	'NUP210L'	mRNA	GO:0060009///Sertoli cell development+++GO:0007286///spermatid development	biological_process	reproduction+++multi-organism process+++developmental process+++cellular process+++multicellular organismal process+++reproductive process
9120	'SLC16A6'	mRNA	GO:0015718///monocarboxylic acid transport+++GO:0055085///transmembrane transport	biological_process	localization
91543	'RSAD2'	mRNA	GO:2000553///positive regulation of T-helper 2 cell cytokine production+++GO:0050709///negative regulation of protein secretion+++GO:0002376///immune system process+++GO:0034157///positive regulation of toll-like receptor 7 signaling pathway+++GO:0051607///defense response to virus+++GO:0045071///negative regulation of viral genome replication+++GO:0016032///viral process+++GO:0045087///innate im…	biological_process	multi-organism process+++developmental process+++positive regulation of biological process+++multicellular organismal process+++cellular process+++signaling+++negative regulation of biological process+++biological regulation+++immune system process+++regulation of biological process+++response to stimulus+++localization
91947	'ARRDC4'	mRNA	GO:0051443///positive regulation of ubiquitin-protein transferase activity+++GO:0140112///extracellular vesicle biogenesis+++GO:0015031///protein transport+++GO:0016567///protein ubiquitination	biological_process	positive regulation of biological process+++cellular process+++biological regulation+++metabolic process+++regulation of biological process+++cellular component organization or biogenesis+++localization
93107	'KCNG4'	mRNA	GO:0034765///regulation of ion transmembrane transport+++GO:0071805///potassium ion transmembrane transport+++GO:0051260///protein homooligomerization+++GO:0006813///potassium ion transport+++GO:0006811///ion transport+++GO:0055085///transmembrane transport	biological_process	cellular process+++biological regulation+++regulation of biological process+++cellular component organization or biogenesis+++localization
9510	'ADAMTS1'	mRNA	GO:1904707///positive regulation of vascular smooth muscle cell proliferation+++GO:0060347///heart trabecula formation+++GO:0007229///integrin-mediated signaling pathway+++GO:0001822///kidney development+++GO:1904754///positive regulation of vascular associated smooth muscle cell migration+++GO:0006508///proteolysis+++GO:1900087///positive regulation of G1/S transition of mitotic cell cycle+++GO:…	biological_process	reproduction+++multi-organism process+++positive regulation of biological process+++developmental process+++cellular process+++multicellular organismal process+++signaling+++negative regulation of biological process+++biological regulation+++metabolic process+++reproductive process+++regulation of biological process+++rhythmic process+++cell proliferation+++response to stimulus+++localization+++l…
968	'CD68'	mRNA	GO:0043312///neutrophil degranulation	biological_process	cellular process+++immune system process+++response to stimulus+++localization
972	'CD74'	mRNA	GO:0060907///positive regulation of macrophage cytokine production+++GO:0045058///T cell selection+++GO:0006886///intracellular protein transport+++GO:0070374///positive regulation of ERK1 and ERK2 cascade+++GO:0008283///cell proliferation+++GO:2000343///positive regulation of chemokine (C-X-C motif) ligand 2 production+++GO:0043030///regulation of macrophage activation+++GO:0050900///leukocyte m…	biological_process	multi-organism process+++developmental process+++positive regulation of biological process+++multicellular organismal process+++cellular process+++signaling+++negative regulation of biological process+++biological regulation+++metabolic process+++immune system process+++regulation of biological process+++cellular component organization or biogenesis+++cell proliferation+++biological adhesion+++re…
BGIG9606_36350		mRNA	GO:0090305///nucleic acid phosphodiester bond hydrolysis+++GO:0032197///transposition, RNA-mediated+++GO:0006310///DNA recombination+++GO:0032199///reverse transcription involved in RNA-mediated transposition	biological_process	cellular process+++metabolic process
BGIG9606_36519		mRNA	GO:0002227///innate immune response in mucosa+++GO:0006334///nucleosome assembly+++GO:0019731///antibacterial humoral response+++GO:0006342///chromatin silencing+++GO:0050830///defense response to Gram-positive bacterium+++GO:0010804///negative regulation of tumor necrosis factor-mediated signaling pathway+++GO:0000122///negative regulation of transcription by RNA polymerase II+++GO:0016567///pro…	biological_process	multi-organism process+++cellular process+++signaling+++negative regulation of biological process+++biological regulation+++metabolic process+++immune system process+++regulation of biological process+++cellular component organization or biogenesis+++cell killing+++response to stimulus
BGIG9606_37390		mRNA	GO:0042127///regulation of cell proliferation+++GO:0006351///transcription, DNA-templated+++GO:0045944///positive regulation of transcription by RNA polymerase II+++GO:1900036///positive regulation of cellular response to heat+++GO:0034605///cellular response to heat	biological_process	positive regulation of biological process+++cellular process+++biological regulation+++metabolic process+++regulation of biological process+++cell proliferation+++response to stimulus
BGIG9606_37454		mRNA	GO:0007017///microtubule-based process	biological_process	cellular process
BGIG9606_37658		mRNA	GO:0030334///regulation of cell migration+++GO:0070301///cellular response to hydrogen peroxide+++GO:0030154///cell differentiation+++GO:0051056///regulation of small GTPase mediated signal transduction+++GO:0030336///negative regulation of cell migration+++GO:0000281///mitotic cytokinesis+++GO:0008333///endosome to lysosome transport+++GO:0061154///endothelial tube morphogenesis+++GO:0071479///c…	biological_process	positive regulation of biological process+++developmental process+++multicellular organismal process+++cellular process+++signaling+++negative regulation of biological process+++biological regulation+++regulation of biological process+++response to stimulus+++biological adhesion+++locomotion+++localization
BGIG9606_38836		mRNA
BGIG9606_39137		mRNA
BGIG9606_39291		mRNA	GO:0016070///RNA metabolic process+++GO:0000398///mRNA splicing, via spliceosome	biological_process	cellular process+++metabolic process
BGIG9606_39859		mRNA
BGIG9606_41843		mRNA	GO:0050725///positive regulation of interleukin-1 beta biosynthetic process+++GO:0009749///response to glucose+++GO:0010628///positive regulation of gene expression+++GO:0046886///positive regulation of hormone biosynthetic process+++GO:0071506///cellular response to mycophenolic acid+++GO:0045893///positive regulation of transcription, DNA-templated+++GO:0002931///response to ischemia+++GO:00987…	biological_process	reproduction+++developmental process+++positive regulation of biological process+++multicellular organismal process+++cellular process+++signaling+++negative regulation of biological process+++biological regulation+++metabolic process+++reproductive process+++immune system process+++regulation of biological process+++rhythmic process+++cell proliferation+++response to stimulus
BGIG9606_42244		mRNA	GO:0090305///nucleic acid phosphodiester bond hydrolysis+++GO:0032197///transposition, RNA-mediated+++GO:0006310///DNA recombination+++GO:0032199///reverse transcription involved in RNA-mediated transposition	biological_process	cellular process+++metabolic process
BGIG9606_44262		mRNA
BGIG9606_44658		mRNA	GO:0090305///nucleic acid phosphodiester bond hydrolysis+++GO:0032197///transposition, RNA-mediated+++GO:0006310///DNA recombination+++GO:0032199///reverse transcription involved in RNA-mediated transposition	biological_process	cellular process+++metabolic process
BGIG9606_45679		mRNA	GO:0006839///mitochondrial transport+++GO:0009108///coenzyme biosynthetic process	biological_process	cellular process+++metabolic process+++localization
BGIG9606_45850		mRNA	GO:0010468///regulation of gene expression	biological_process	biological regulation+++metabolic process+++regulation of biological process
BGIG9606_47299		mRNA
BGIG9606_47722		mRNA
BGIG9606_49693		mRNA	GO:0007601///visual perception+++GO:0006364///rRNA processing+++GO:0000469///cleavage involved in rRNA processing+++GO:0030490///maturation of SSU-rRNA	biological_process	multicellular organismal process+++cellular process+++metabolic process+++cellular component organization or biogenesis
BGIG9606_49799		mRNA
BGIG9606_50428		mRNA
BGIG9606_50580		mRNA	GO:0043984///histone H4-K16 acetylation	biological_process	cellular process+++metabolic process+++cellular component organization or biogenesis
BGIG9606_50608		mRNA
BGIG9606_51867		mRNA
BGIG9606_52447		mRNA
BGIG9606_52676		mRNA	GO:0006405///RNA export from nucleus+++GO:0006406///mRNA export from nucleus+++GO:0031124///mRNA 3'-end processing+++GO:0016973///poly(A)+ mRNA export from nucleus+++GO:0045727///positive regulation of translation	biological_process	positive regulation of biological process+++cellular process+++biological regulation+++metabolic process+++regulation of biological process+++localization
BGIG9606_52818		mRNA
BGIG9606_53573		mRNA	GO:1901998///toxin transport	biological_process	localization
BGIG9606_54323		mRNA	GO:0006468///protein phosphorylation	biological_process	cellular process+++metabolic process
BGIG9606_54498		mRNA	GO:0042127///regulation of cell proliferation+++GO:0097190///apoptotic signaling pathway+++GO:0033209///tumor necrosis factor-mediated signaling pathway+++GO:0042981///regulation of apoptotic process+++GO:0031295///T cell costimulation+++GO:0006955///immune response+++GO:0006954///inflammatory response+++GO:0007166///cell surface receptor signaling pathway+++GO:0007275///multicellular organism de…	biological_process	multi-organism process+++positive regulation of biological process+++developmental process+++multicellular organismal process+++cellular process+++signaling+++biological regulation+++immune system process+++regulation of biological process+++cell proliferation+++biological adhesion+++response to stimulus
BGIG9606_54531		mRNA	GO:0090305///nucleic acid phosphodiester bond hydrolysis+++GO:0042127///regulation of cell proliferation+++GO:0032197///transposition, RNA-mediated+++GO:0019933///cAMP-mediated signaling+++GO:0043405///regulation of MAP kinase activity+++GO:0006310///DNA recombination+++GO:0007265///Ras protein signal transduction+++GO:0032199///reverse transcription involved in RNA-mediated transposition+++GO:00…	biological_process	positive regulation of biological process+++cellular process+++signaling+++biological regulation+++metabolic process+++regulation of biological process+++cell proliferation+++response to stimulus
BGIG9606_54558		mRNA	GO:0006685///sphingomyelin catabolic process+++GO:0006687///glycosphingolipid metabolic process+++GO:0008156///negative regulation of DNA replication+++GO:0006684///sphingomyelin metabolic process+++GO:0008285///negative regulation of cell proliferation	biological_process	cellular process+++negative regulation of biological process+++biological regulation+++metabolic process+++regulation of biological process+++cell proliferation
BGIG9606_54592		mRNA	GO:0007275///multicellular organism development	biological_process	developmental process+++multicellular organismal process
BGIG9606_54708		mRNA	GO:0006355///regulation of transcription, DNA-templated+++GO:1901224///positive regulation of NIK/NF-kappaB signaling+++GO:0007219///Notch signaling pathway+++GO:1990830///cellular response to leukemia inhibitory factor+++GO:1900746///regulation of vascular endothelial growth factor signaling pathway+++GO:0043542///endothelial cell migration+++GO:0043117///positive regulation of vascular permeabi…	biological_process	positive regulation of biological process+++multicellular organismal process+++cellular process+++signaling+++biological regulation+++metabolic process+++regulation of biological process+++response to stimulus+++localization+++locomotion
BGIG9606_54754		mRNA	GO:0016311///dephosphorylation+++GO:0000188///inactivation of MAPK activity	biological_process	cellular process+++signaling+++negative regulation of biological process+++biological regulation+++metabolic process+++regulation of biological process+++response to stimulus
BGIG9606_54780		mRNA	GO:0006355///regulation of transcription, DNA-templated+++GO:0006351///transcription, DNA-templated	biological_process	cellular process+++biological regulation+++metabolic process+++regulation of biological process
BGIG9606_55002		mRNA	GO:0045893///positive regulation of transcription, DNA-templated+++GO:0006367///transcription initiation from RNA polymerase II promoter+++GO:0006366///transcription by RNA polymerase II+++GO:1901796///regulation of signal transduction by p53 class mediator	biological_process	positive regulation of biological process+++cellular process+++signaling+++biological regulation+++metabolic process+++regulation of biological process+++response to stimulus
BGIG9606_55062		mRNA	GO:0006661///phosphatidylinositol biosynthetic process+++GO:0043687///post-translational protein modification+++GO:0043161///proteasome-mediated ubiquitin-dependent protein catabolic process+++GO:0010506///regulation of autophagy+++GO:0014066///regulation of phosphatidylinositol 3-kinase signaling+++GO:0016032///viral process+++GO:0016579///protein deubiquitination+++GO:0006644///phospholipid met…	biological_process	multi-organism process+++positive regulation of biological process+++cellular process+++signaling+++biological regulation+++metabolic process+++regulation of biological process+++cellular component organization or biogenesis+++response to stimulus
BGIG9606_55285		mRNA	GO:0006296///nucleotide-excision repair, DNA incision, 5'-to lesion+++GO:0070673///response to interleukin-18+++GO:0006289///nucleotide-excision repair+++GO:0006367///transcription initiation from RNA polymerase II promoter+++GO:0070830///bicellular tight junction assembly+++GO:0070911///global genome nucleotide-excision repair+++GO:0006283///transcription-coupled nucleotide-excision repair+++GO:…	biological_process	positive regulation of biological process+++cellular process+++signaling+++negative regulation of biological process+++biological regulation+++metabolic process+++regulation of biological process+++cellular component organization or biogenesis+++response to stimulus+++localization
BGIG9606_55349		mRNA	GO:0090305///nucleic acid phosphodiester bond hydrolysis+++GO:0032197///transposition, RNA-mediated+++GO:0006310///DNA recombination+++GO:0032199///reverse transcription involved in RNA-mediated transposition	biological_process	cellular process+++metabolic process
BGIG9606_68512		mRNA
BGIG9606_68651		mRNA	GO:0007015///actin filament organization+++GO:0090527///actin filament reorganization+++GO:0034314///Arp2/3 complex-mediated actin nucleation+++GO:0007050///cell cycle arrest+++GO:0097320///plasma membrane tubulation+++GO:0006888///ER to Golgi vesicle-mediated transport+++GO:0048041///focal adhesion assembly+++GO:0030032///lamellipodium assembly+++GO:0051127///positive regulation of actin nucleat…	biological_process	positive regulation of biological process+++cellular process+++negative regulation of biological process+++biological regulation+++regulation of biological process+++cellular component organization or biogenesis+++biological adhesion+++localization

## Sheet: GO-BP terms of genes
Gene ID	Gene Symbol	Type	GO_P Term	GO_P Term Level1	GO_P Term Level2
100008586	'GAGE12F'	mRNA
100128242	'LOC100128242'	mRNA
100129307	'LOC100129307'	mRNA
100130086	'HSFX2'	mRNA	GO:0006351///transcription, DNA-templated	biological_process	cellular process+++metabolic process
100137049	'PLA2G4B'	mRNA	GO:0009395///phospholipid catabolic process+++GO:0019369///arachidonic acid metabolic process+++GO:0007567///parturition+++GO:0046475///glycerophospholipid catabolic process+++GO:0019722///calcium-mediated signaling+++GO:0036150///phosphatidylserine acyl-chain remodeling+++GO:0036148///phosphatidylglycerol acyl-chain remodeling+++GO:0036151///phosphatidylcholine acyl-chain remodeling+++GO:0006654…	biological_process	reproduction+++multi-organism process+++multicellular organismal process+++cellular process+++signaling+++biological regulation+++metabolic process+++reproductive process+++regulation of biological process+++response to stimulus
100271849	'MEF2B'	mRNA	GO:0045944///positive regulation of transcription by RNA polymerase II+++GO:0007517///muscle organ development	biological_process	positive regulation of biological process+++developmental process+++cellular process+++multicellular organismal process+++biological regulation+++metabolic process+++regulation of biological process
100302736	'TMED7-TICAM2'	mRNA	GO:0006886///intracellular protein transport+++GO:0007030///Golgi organization+++GO:0006888///ER to Golgi vesicle-mediated transport	biological_process	cellular process+++cellular component organization or biogenesis+++localization
100526740	'ATP5MF-PTCD1'	mRNA	GO:0042780///tRNA 3'-end processing	biological_process	cellular process+++metabolic process
100526832	'PHOSPHO2-KLHL23'	mRNA	GO:0016567///protein ubiquitination	biological_process	cellular process+++metabolic process
100527943	'TGIF2-RAB5IF'	mRNA	GO:0006355///regulation of transcription, DNA-templated	biological_process	cellular process+++biological regulation+++metabolic process+++regulation of biological process
100533181	'FXYD6-FXYD2'	mRNA	GO:0006811///ion transport+++GO:2000649///regulation of sodium ion transmembrane transporter activity+++GO:0043269///regulation of ion transport	biological_process	biological regulation+++regulation of biological process+++localization
100533997	'MAGEA10-MAGEA5'	mRNA
100996746	'SPDYE11'	mRNA	GO:0045859///regulation of protein kinase activity	biological_process	cellular process+++biological regulation+++metabolic process+++regulation of biological process
101059949	'LOC101059949'	mRNA
101060389	'TBC1D3D'	mRNA	GO:0006886///intracellular protein transport+++GO:0090630///activation of GTPase activity+++GO:1902017///regulation of cilium assembly	biological_process	cellular process+++biological regulation+++regulation of biological process+++cellular component organization or biogenesis+++localization
10202	'DHRS2'	mRNA	GO:0055114///oxidation-reduction process+++GO:0034599///cellular response to oxidative stress+++GO:0043066///negative regulation of apoptotic process+++GO:0009636///response to toxic substance+++GO:0043011///myeloid dendritic cell differentiation+++GO:0008207///C21-steroid hormone metabolic process+++GO:0008285///negative regulation of cell proliferation	biological_process	developmental process+++multicellular organismal process+++cellular process+++negative regulation of biological process+++biological regulation+++metabolic process+++immune system process+++regulation of biological process+++cell proliferation+++response to stimulus
102723360	'LOC102723360'	mRNA	GO:0008284///positive regulation of cell proliferation+++GO:0010468///regulation of gene expression+++GO:0043066///negative regulation of apoptotic process	biological_process	positive regulation of biological process+++cellular process+++negative regulation of biological process+++metabolic process+++biological regulation+++regulation of biological process+++cell proliferation
102723737	'CT45A8'	mRNA	GO:0034472///snRNA 3'-end processing	biological_process	cellular process+++metabolic process
102724951	'LOC102724951'	mRNA	GO:0032197///transposition, RNA-mediated+++GO:0090305///nucleic acid phosphodiester bond hydrolysis+++GO:0006310///DNA recombination+++GO:0043066///negative regulation of apoptotic process+++GO:0008284///positive regulation of cell proliferation+++GO:0032199///reverse transcription involved in RNA-mediated transposition+++GO:2000134///negative regulation of G1/S transition of mitotic cell cycle++…	biological_process	regulation of biological process+++positive regulation of biological process+++cellular process+++cell proliferation+++negative regulation of biological process+++biological regulation+++metabolic process
105371932	'LOC105371932'	mRNA
105375938	'LOC105375938'	mRNA
105378193	'LOC105378193'	mRNA
10610	'ST6GALNAC2'	mRNA	GO:0097503///sialylation+++GO:0006493///protein O-linked glycosylation+++GO:1990743///protein sialylation+++GO:0006486///protein glycosylation+++GO:0016266///O-glycan processing	biological_process	cellular process+++metabolic process
10628	'TXNIP'	mRNA	GO:0009749///response to glucose+++GO:0032355///response to estradiol+++GO:0042127///regulation of cell proliferation+++GO:0000122///negative regulation of transcription by RNA polymerase II+++GO:0043065///positive regulation of apoptotic process+++GO:0007049///cell cycle+++GO:0043086///negative regulation of catalytic activity+++GO:0006979///response to oxidative stress+++GO:0032570///response t…	biological_process	positive regulation of biological process+++developmental process+++multicellular organismal process+++cellular process+++signaling+++negative regulation of biological process+++biological regulation+++metabolic process+++regulation of biological process+++cell proliferation+++response to stimulus+++localization
107303344	'SETDB2-PHF11'	mRNA	GO:0007059///chromosome segregation+++GO:0006355///regulation of transcription, DNA-templated+++GO:0045892///negative regulation of transcription, DNA-templated+++GO:0000278///mitotic cell cycle+++GO:0051301///cell division+++GO:0001947///heart looping+++GO:0006351///transcription, DNA-templated+++GO:0051567///histone H3-K9 methylation+++GO:0070986///left/right axis specification	biological_process	developmental process+++multicellular organismal process+++cellular process+++negative regulation of biological process+++biological regulation+++metabolic process+++regulation of biological process+++cellular component organization or biogenesis
10769	'PLK2'	mRNA	GO:0016310///phosphorylation+++GO:0016525///negative regulation of angiogenesis+++GO:0060292///long-term synaptic depression+++GO:0007093///mitotic cell cycle checkpoint+++GO:0032092///positive regulation of protein binding+++GO:0032486///Rap protein signal transduction+++GO:0045732///positive regulation of protein catabolic process+++GO:0006468///protein phosphorylation+++GO:0000082///G1/S trans…	biological_process	developmental process+++positive regulation of biological process+++multicellular organismal process+++cellular process+++signaling+++negative regulation of biological process+++biological regulation+++metabolic process+++regulation of biological process+++cellular component organization or biogenesis+++behavior+++response to stimulus+++localization+++locomotion
107984025	'LOC107984025'	mRNA
107984124	'LOC107984124'	mRNA
107984159	'LOC107984159'	mRNA	GO:0006413///translational initiation+++GO:0006412///translation+++GO:0006614///SRP-dependent cotranslational protein targeting to membrane+++GO:0000028///ribosomal small subunit assembly+++GO:0000184///nuclear-transcribed mRNA catabolic process, nonsense-mediated decay	biological_process	cellular process+++negative regulation of biological process+++biological regulation+++metabolic process+++regulation of biological process+++cellular component organization or biogenesis+++localization
107984512	'LOC107984512'	mRNA
107986353	'LOC107986353'	mRNA
107986754	'LOC107986754'	mRNA
107986800	'LOC107986800'	mRNA
107987254	'LOC107987254'	mRNA
10912	'GADD45G'	mRNA	GO:1900745///positive regulation of p38MAPK cascade+++GO:0030154///cell differentiation+++GO:0000185///activation of MAPKKK activity+++GO:0006915///apoptotic process+++GO:0007275///multicellular organism development+++GO:0120162///positive regulation of cold-induced thermogenesis+++GO:0046330///positive regulation of JNK cascade+++GO:0043065///positive regulation of apoptotic process+++GO:0051726…	biological_process	developmental process+++positive regulation of biological process+++multicellular organismal process+++cellular process+++signaling+++biological regulation+++metabolic process+++regulation of biological process+++response to stimulus
109703458	'HTD2'	mRNA	GO:0006631///fatty acid metabolic process+++GO:0046949///fatty-acyl-CoA biosynthetic process+++GO:0006629///lipid metabolic process	biological_process	cellular process+++metabolic process
11172	'INSL6'	mRNA	GO:0008150///biological_process+++GO:0010469///regulation of signaling receptor activity	biological_process	cellular process+++signaling+++biological regulation+++biological_process+++regulation of biological process+++response to stimulus
11186	'RASSF1'	mRNA	GO:0007050///cell cycle arrest+++GO:0071157///negative regulation of cell cycle arrest+++GO:0007049///cell cycle+++GO:0070507///regulation of microtubule cytoskeleton organization+++GO:0050821///protein stabilization+++GO:0031398///positive regulation of protein ubiquitination+++GO:0035556///intracellular signal transduction+++GO:0007265///Ras protein signal transduction+++GO:0007165///signal tra…	biological_process	positive regulation of biological process+++cellular process+++signaling+++negative regulation of biological process+++metabolic process+++biological regulation+++regulation of biological process+++cellular component organization or biogenesis+++response to stimulus
112267940	'LOC112267940'	mRNA
112268237	'LOC112268237'	mRNA	GO:0050776///regulation of immune response+++GO:0060333///interferon-gamma-mediated signaling pathway+++GO:0038096///Fc-gamma receptor signaling pathway involved in phagocytosis+++GO:0006898///receptor-mediated endocytosis+++GO:0006911///phagocytosis, engulfment+++GO:0006955///immune response+++GO:0002479///antigen processing and presentation of exogenous peptide antigen via MHC class I, TAP-depe…	biological_process	positive regulation of biological process+++cellular process+++signaling+++biological regulation+++immune system process+++regulation of biological process+++cellular component organization or biogenesis+++response to stimulus+++localization
112268238	'LOC112268238'	mRNA	GO:0002227///innate immune response in mucosa+++GO:0006334///nucleosome assembly+++GO:0019731///antibacterial humoral response+++GO:0051290///protein heterotetramerization+++GO:0060968///regulation of gene silencing+++GO:0006352///DNA-templated transcription, initiation+++GO:0006335///DNA replication-dependent nucleosome assembly+++GO:0006342///chromatin silencing+++GO:0050830///defense response …	biological_process	multi-organism process+++cellular process+++negative regulation of biological process+++biological regulation+++metabolic process+++immune system process+++regulation of biological process+++cellular component organization or biogenesis+++response to stimulus
112268348	'LOC112268348'	mRNA
126068	'ZNF441'	mRNA	GO:0006357///regulation of transcription by RNA polymerase II+++GO:0006355///regulation of transcription, DNA-templated	biological_process	cellular process+++biological regulation+++metabolic process+++regulation of biological process
128497	'SPATA25'	mRNA	GO:0030154///cell differentiation+++GO:0007283///spermatogenesis	biological_process	reproduction+++multi-organism process+++developmental process+++cellular process+++multicellular organismal process+++reproductive process
131616	'TMEM42'	mRNA	GO:0006457///protein folding+++GO:0045069///regulation of viral genome replication+++GO:0000413///protein peptidyl-prolyl isomerization	biological_process	multi-organism process+++cellular process+++biological regulation+++metabolic process+++regulation of biological process
131890	'GRK7'	mRNA	GO:0016310///phosphorylation+++GO:0007601///visual perception+++GO:0046777///protein autophosphorylation+++GO:0006468///protein phosphorylation+++GO:0022400///regulation of rhodopsin mediated signaling pathway+++GO:0050896///response to stimulus+++GO:0007165///signal transduction	biological_process	multicellular organismal process+++cellular process+++signaling+++biological regulation+++metabolic process+++regulation of biological process+++response to stimulus
133	'ADM'	mRNA	GO:0001843///neural tube closure+++GO:0007568///aging+++GO:0045766///positive regulation of angiogenesis+++GO:0007507///heart development+++GO:0009409///response to cold+++GO:0035809///regulation of urine volume+++GO:0046879///hormone secretion+++GO:0009611///response to wounding+++GO:0006701///progesterone biosynthetic process+++GO:0007204///positive regulation of cytosolic calcium ion concentra…	biological_process	reproduction+++multi-organism process+++positive regulation of biological process+++developmental process+++cellular process+++multicellular organismal process+++growth+++signaling+++negative regulation of biological process+++metabolic process+++biological regulation+++immune system process+++reproductive process+++regulation of biological process+++cellular component organization or biogenesis+…
133121	'ENPP6'	mRNA	GO:0046475///glycerophospholipid catabolic process+++GO:0006629///lipid metabolic process+++GO:0016042///lipid catabolic process+++GO:0019695///choline metabolic process	biological_process	cellular process+++biological regulation+++metabolic process
146310	'RNF151'	mRNA	GO:0030154///cell differentiation+++GO:0007283///spermatogenesis	biological_process	reproduction+++multi-organism process+++developmental process+++cellular process+++multicellular organismal process+++reproductive process
147837	'ZNF563'	mRNA	GO:0006357///regulation of transcription by RNA polymerase II+++GO:0006355///regulation of transcription, DNA-templated	biological_process	cellular process+++biological regulation+++metabolic process+++regulation of biological process
1490	'CTGF'	mRNA	GO:0030154///cell differentiation+++GO:0006367///transcription initiation from RNA polymerase II promoter+++GO:0051496///positive regulation of stress fiber assembly+++GO:0007568///aging+++GO:0070374///positive regulation of ERK1 and ERK2 cascade+++GO:0061448///connective tissue development+++GO:0009611///response to wounding+++GO:0070542///response to fatty acid+++GO:0007155///cell adhesion+++GO…	biological_process	positive regulation of biological process+++developmental process+++cellular process+++multicellular organismal process+++growth+++signaling+++negative regulation of biological process+++metabolic process+++biological regulation+++regulation of biological process+++cellular component organization or biogenesis+++cell aggregation+++cell proliferation+++response to stimulus+++biological adhesion+++…
149647	'FAM71A'	mRNA
150221	'RIMBP3C'	mRNA	GO:0030154///cell differentiation+++GO:0008150///biological_process+++GO:0009566///fertilization+++GO:0007286///spermatid development+++GO:0007283///spermatogenesis+++GO:0007274///neuromuscular synaptic transmission	biological_process	reproduction+++multi-organism process+++developmental process+++multicellular organismal process+++cellular process+++signaling+++biological_process+++reproductive process
151516	'ASPRV1'	mRNA	GO:0043588///skin development+++GO:0006508///proteolysis+++GO:0016485///protein processing	biological_process	developmental process+++multicellular organismal process+++metabolic process
153222	'CREBRF'	mRNA	GO:0006986///response to unfolded protein+++GO:0045732///positive regulation of protein catabolic process+++GO:0051222///positive regulation of protein transport+++GO:0045944///positive regulation of transcription by RNA polymerase II+++GO:0032388///positive regulation of intracellular transport+++GO:1902213///positive regulation of prolactin signaling pathway+++GO:0000122///negative regulation o…	biological_process	reproduction+++positive regulation of biological process+++multicellular organismal process+++cellular process+++signaling+++negative regulation of biological process+++biological regulation+++metabolic process+++reproductive process+++regulation of biological process+++behavior+++response to stimulus+++localization
157807	'CLVS1'	mRNA	GO:0007040///lysosome organization	biological_process	cellular process+++cellular component organization or biogenesis
1600	'DAB1'	mRNA	GO:0090305///nucleic acid phosphodiester bond hydrolysis+++GO:0046426///negative regulation of JAK-STAT cascade+++GO:0048712///negative regulation of astrocyte differentiation+++GO:0030154///cell differentiation+++GO:0007628///adult walking behavior+++GO:0032197///transposition, RNA-mediated+++GO:0035556///intracellular signal transduction+++GO:0010637///negative regulation of mitochondrial fusio…	biological_process	positive regulation of biological process+++developmental process+++cellular process+++multicellular organismal process+++signaling+++negative regulation of biological process+++biological regulation+++metabolic process+++regulation of biological process+++cellular component organization or biogenesis+++behavior+++biological adhesion+++response to stimulus+++localization+++locomotion
163051	'ZNF709'	mRNA	GO:0006357///regulation of transcription by RNA polymerase II+++GO:0006355///regulation of transcription, DNA-templated	biological_process	cellular process+++biological regulation+++metabolic process+++regulation of biological process
163059	'ZNF433'	mRNA	GO:0006357///regulation of transcription by RNA polymerase II+++GO:0006355///regulation of transcription, DNA-templated	biological_process	cellular process+++biological regulation+++metabolic process+++regulation of biological process
165904	'XIRP1'	mRNA	GO:0007015///actin filament organization+++GO:0007507///heart development+++GO:0032091///negative regulation of protein binding+++GO:0030036///actin cytoskeleton organization	biological_process	developmental process+++multicellular organismal process+++cellular process+++biological regulation+++cellular component organization or biogenesis
166929	'SGMS2'	mRNA	GO:0016310///phosphorylation+++GO:1905373///ceramide phosphoethanolamine biosynthetic process+++GO:0046513///ceramide biosynthetic process+++GO:0006665///sphingolipid metabolic process+++GO:0006686///sphingomyelin biosynthetic process+++GO:0006629///lipid metabolic process+++GO:0030148///sphingolipid biosynthetic process	biological_process	cellular process+++metabolic process
169522	'KCNV2'	mRNA	GO:0034765///regulation of ion transmembrane transport+++GO:0071805///potassium ion transmembrane transport+++GO:0051260///protein homooligomerization+++GO:0006813///potassium ion transport+++GO:0006811///ion transport+++GO:0055085///transmembrane transport	biological_process	cellular process+++biological regulation+++regulation of biological process+++cellular component organization or biogenesis+++localization
1839	'HBEGF'	mRNA	GO:0048661///positive regulation of smooth muscle cell proliferation+++GO:0016477///cell migration+++GO:0051549///positive regulation of keratinocyte migration+++GO:0000165///MAPK cascade+++GO:0060326///cell chemotaxis+++GO:0046854///phosphatidylinositol phosphorylation+++GO:0035313///wound healing, spreading of epidermal cells+++GO:0007517///muscle organ development+++GO:0008284///positive regul…	biological_process	positive regulation of biological process+++developmental process+++multicellular organismal process+++cellular process+++growth+++signaling+++negative regulation of biological process+++biological regulation+++metabolic process+++regulation of biological process+++cellular component organization or biogenesis+++cell proliferation+++response to stimulus+++localization+++locomotion
1843	'DUSP1'	mRNA	GO:0035335///peptidyl-tyrosine dephosphorylation+++GO:0009416///response to light stimulus+++GO:0051591///response to cAMP+++GO:0090266///regulation of mitotic cell cycle spindle assembly checkpoint+++GO:0035556///intracellular signal transduction+++GO:0070262///peptidyl-serine dephosphorylation+++GO:0042981///regulation of apoptotic process+++GO:0032870///cellular response to hormone stimulus+++…	biological_process	reproduction+++positive regulation of biological process+++developmental process+++multicellular organismal process+++cellular process+++signaling+++negative regulation of biological process+++biological regulation+++metabolic process+++reproductive process+++regulation of biological process+++cellular component organization or biogenesis+++cell proliferation+++response to stimulus
1958	'EGR1'	mRNA	GO:0070498///interleukin-1-mediated signaling pathway+++GO:0006366///transcription by RNA polymerase II+++GO:0030217///T cell differentiation+++GO:0045080///positive regulation of chemokine biosynthetic process+++GO:0072110///glomerular mesangial cell proliferation+++GO:0071310///cellular response to organic substance+++GO:0009749///response to glucose+++GO:0035914///skeletal muscle cell differen…	biological_process	reproduction+++developmental process+++positive regulation of biological process+++multicellular organismal process+++cellular process+++signaling+++negative regulation of biological process+++biological regulation+++metabolic process+++reproductive process+++immune system process+++regulation of biological process+++behavior+++rhythmic process+++cell proliferation+++response to stimulus
195828	'ZNF367'	mRNA	GO:1904668///positive regulation of ubiquitin protein ligase activity+++GO:0072425///signal transduction involved in G2 DNA damage checkpoint+++GO:0035335///peptidyl-tyrosine dephosphorylation+++GO:0006281///DNA repair+++GO:0016311///dephosphorylation+++GO:0007096///regulation of exit from mitosis+++GO:0006357///regulation of transcription by RNA polymerase II+++GO:0006470///protein dephosphoryla…	biological_process	positive regulation of biological process+++cellular process+++signaling+++negative regulation of biological process+++biological regulation+++metabolic process+++regulation of biological process+++cellular component organization or biogenesis+++response to stimulus
1959	'EGR2'	mRNA	GO:0007420///brain development+++GO:0035284///brain segmentation+++GO:0006366///transcription by RNA polymerase II+++GO:0030278///regulation of ossification+++GO:0021660///rhombomere 3 formation+++GO:0008045///motor neuron axon guidance+++GO:0071310///cellular response to organic substance+++GO:0035914///skeletal muscle cell differentiation+++GO:0045944///positive regulation of transcription by R…	biological_process	positive regulation of biological process+++developmental process+++multicellular organismal process+++cellular process+++signaling+++biological regulation+++metabolic process+++regulation of biological process+++cellular component organization or biogenesis+++behavior+++rhythmic process+++response to stimulus+++locomotion+++localization
1960	'EGR3'	mRNA	GO:0001938///positive regulation of endothelial cell proliferation+++GO:0044344///cellular response to fibroblast growth factor stimulus+++GO:0033089///positive regulation of T cell differentiation in thymus+++GO:0045586///regulation of gamma-delta T cell differentiation+++GO:0045944///positive regulation of transcription by RNA polymerase II+++GO:0071363///cellular response to growth factor stim…	biological_process	developmental process+++positive regulation of biological process+++multicellular organismal process+++cellular process+++signaling+++negative regulation of biological process+++metabolic process+++biological regulation+++immune system process+++regulation of biological process+++rhythmic process+++cell proliferation+++response to stimulus+++biological adhesion+++localization+++locomotion
196541	'METTL21C'	mRNA	GO:0008628///hormone-mediated apoptotic signaling pathway+++GO:0018022///peptidyl-lysine methylation+++GO:0071549///cellular response to dexamethasone stimulus+++GO:0006479///protein methylation+++GO:0032259///methylation+++GO:0010880///regulation of release of sequestered calcium ion into cytosol by sarcoplasmic reticulum+++GO:0007519///skeletal muscle tissue development	biological_process	developmental process+++multicellular organismal process+++cellular process+++signaling+++negative regulation of biological process+++biological regulation+++metabolic process+++regulation of biological process+++response to stimulus+++localization
200350	'FOXD4L1'	mRNA	GO:0030154///cell differentiation+++GO:0006357///regulation of transcription by RNA polymerase II+++GO:0006355///regulation of transcription, DNA-templated+++GO:0009653///anatomical structure morphogenesis	biological_process	developmental process+++cellular process+++biological regulation+++metabolic process+++regulation of biological process
222537	'HS3ST5'	mRNA	GO:0006413///translational initiation+++GO:0006412///translation+++GO:0006355///regulation of transcription, DNA-templated+++GO:0006614///SRP-dependent cotranslational protein targeting to membrane+++GO:0000461///endonucleolytic cleavage to generate mature 3'-end of SSU-rRNA from (SSU-rRNA, 5.8S rRNA, LSU-rRNA)+++GO:0006024///glycosaminoglycan biosynthetic process+++GO:0000028///ribosomal small s…	biological_process	multi-organism process+++multicellular organismal process+++cellular process+++negative regulation of biological process+++biological regulation+++metabolic process+++regulation of biological process+++cellular component organization or biogenesis+++biological adhesion+++localization
229	'ALDOB'	mRNA	GO:0061624///fructose catabolic process to hydroxyacetone phosphate and glyceraldehyde-3-phosphate+++GO:0006096///glycolytic process+++GO:0070072///vacuolar proton-transporting V-type ATPase complex assembly+++GO:0032781///positive regulation of ATPase activity+++GO:0061621///canonical glycolysis+++GO:0030388///fructose 1,6-bisphosphate metabolic process+++GO:0006000///fructose metabolic process+…	biological_process	cellular process+++biological regulation+++metabolic process+++cellular component organization or biogenesis
23228	'PLCL2'	mRNA	GO:0007214///gamma-aminobutyric acid signaling pathway+++GO:0120163///negative regulation of cold-induced thermogenesis+++GO:0035556///intracellular signal transduction+++GO:0006629///lipid metabolic process+++GO:0033135///regulation of peptidyl-serine phosphorylation+++GO:0032228///regulation of synaptic transmission, GABAergic+++GO:0007165///signal transduction+++GO:0016042///lipid catabolic pr…	biological_process	positive regulation of biological process+++developmental process+++multicellular organismal process+++cellular process+++signaling+++negative regulation of biological process+++biological regulation+++metabolic process+++immune system process+++regulation of biological process+++cell proliferation+++response to stimulus
23237	'ARC'	mRNA	GO:0048168///regulation of neuronal synaptic plasticity+++GO:0007010///cytoskeleton organization+++GO:0110077///vesicle-mediated intercellular transport+++GO:0061001///regulation of dendritic spine morphogenesis+++GO:0060997///dendritic spine morphogenesis+++GO:0022604///regulation of cell morphogenesis+++GO:0060291///long-term synaptic potentiation+++GO:0007616///long-term memory+++GO:0099149///…	biological_process	positive regulation of biological process+++developmental process+++multicellular organismal process+++cellular process+++signaling+++negative regulation of biological process+++metabolic process+++biological regulation+++regulation of biological process+++cellular component organization or biogenesis+++behavior+++response to stimulus+++locomotion+++localization
23409	'SIRT4'	mRNA	GO:0071456///cellular response to hypoxia+++GO:0006342///chromatin silencing+++GO:0010667///negative regulation of cardiac muscle cell apoptotic process+++GO:0006471///protein ADP-ribosylation+++GO:1903217///negative regulation of protein processing involved in protein targeting to mitochondrion+++GO:0034983///peptidyl-lysine deacetylation+++GO:1904182///regulation of pyruvate dehydrogenase activ…	biological_process	positive regulation of biological process+++cellular process+++signaling+++negative regulation of biological process+++biological regulation+++metabolic process+++regulation of biological process+++cellular component organization or biogenesis+++response to stimulus+++localization
2353	'FOS'	mRNA	GO:0006366///transcription by RNA polymerase II+++GO:0007568///aging+++GO:0010468///regulation of gene expression+++GO:1902895///positive regulation of pri-miRNA transcription by RNA polymerase II+++GO:0009409///response to cold+++GO:0051591///response to cAMP+++GO:0071277///cellular response to calcium ion+++GO:0035914///skeletal muscle cell differentiation+++GO:0045944///positive regulation of …	biological_process	reproduction+++multi-organism process+++positive regulation of biological process+++developmental process+++cellular process+++multicellular organismal process+++signaling+++biological regulation+++metabolic process+++immune system process+++reproductive process+++regulation of biological process+++behavior+++response to stimulus
2354	'FOSB'	mRNA	GO:0006366///transcription by RNA polymerase II+++GO:0051591///response to cAMP+++GO:0071277///cellular response to calcium ion+++GO:0045944///positive regulation of transcription by RNA polymerase II+++GO:0032870///cellular response to hormone stimulus+++GO:0007565///female pregnancy+++GO:0000122///negative regulation of transcription by RNA polymerase II+++GO:0043278///response to morphine+++GO…	biological_process	reproduction+++multi-organism process+++positive regulation of biological process+++multicellular organismal process+++cellular process+++negative regulation of biological process+++biological regulation+++metabolic process+++reproductive process+++regulation of biological process+++response to stimulus
23645	'PPP1R15A'	mRNA	GO:0006915///apoptotic process+++GO:1902310///positive regulation of peptidyl-serine dephosphorylation+++GO:0007050///cell cycle arrest+++GO:1903917///positive regulation of endoplasmic reticulum stress-induced eIF2 alpha dephosphorylation+++GO:0032516///positive regulation of phosphoprotein phosphatase activity+++GO:0036496///regulation of translational initiation by eIF2 alpha dephosphorylation…	biological_process	positive regulation of biological process+++cellular process+++signaling+++negative regulation of biological process+++biological regulation+++metabolic process+++regulation of biological process+++cellular component organization or biogenesis+++response to stimulus+++localization
23767	'FLRT3'	mRNA	GO:0007507///heart development+++GO:0007275///multicellular organism development+++GO:0007155///cell adhesion+++GO:0007411///axon guidance+++GO:0098742///cell-cell adhesion via plasma-membrane adhesion molecules+++GO:0051965///positive regulation of synapse assembly+++GO:0048678///response to axon injury+++GO:1990138///neuron projection extension+++GO:0031175///neuron projection development+++GO:…	biological_process	positive regulation of biological process+++developmental process+++cellular process+++multicellular organismal process+++growth+++signaling+++biological regulation+++regulation of biological process+++cellular component organization or biogenesis+++response to stimulus+++biological adhesion+++localization+++locomotion
25758	'KIAA1549L'	mRNA	GO:0090305///nucleic acid phosphodiester bond hydrolysis+++GO:0032197///transposition, RNA-mediated+++GO:0006310///DNA recombination+++GO:0032199///reverse transcription involved in RNA-mediated transposition	biological_process	cellular process+++metabolic process
26049	'FAM169A'	mRNA
26494	'OR8G1'	mRNA	GO:0050911///detection of chemical stimulus involved in sensory perception of smell+++GO:0007186///G protein-coupled receptor signaling pathway+++GO:0050896///response to stimulus+++GO:0007165///signal transduction+++GO:0007608///sensory perception of smell	biological_process	multicellular organismal process+++cellular process+++signaling+++biological regulation+++regulation of biological process+++response to stimulus
27019	'DNAI1'	mRNA	GO:0007507///heart development+++GO:0003341///cilium movement+++GO:0007018///microtubule-based movement+++GO:0003351///epithelial cilium movement+++GO:0030317///flagellated sperm motility+++GO:0036158///outer dynein arm assembly+++GO:0007368///determination of left/right symmetry+++GO:0030030///cell projection organization+++GO:0008286///insulin receptor signaling pathway	biological_process	developmental process+++multicellular organismal process+++cellular process+++signaling+++biological regulation+++regulation of biological process+++cellular component organization or biogenesis+++response to stimulus+++localization+++locomotion
27111	'SDCBP2'	mRNA	GO:0008283///cell proliferation+++GO:0046907///intracellular transport+++GO:0007399///nervous system development+++GO:0035556///intracellular signal transduction	biological_process	developmental process+++cellular process+++multicellular organismal process+++signaling+++biological regulation+++regulation of biological process+++cell proliferation+++response to stimulus+++localization
2826	'CCR10'	mRNA	GO:0006935///chemotaxis+++GO:0007186///G protein-coupled receptor signaling pathway+++GO:0006955///immune response+++GO:0007204///positive regulation of cytosolic calcium ion concentration	biological_process	cellular process+++signaling+++biological regulation+++immune system process+++regulation of biological process+++response to stimulus+++locomotion
282618	'IFNL1'	mRNA	GO:0046427///positive regulation of JAK-STAT cascade+++GO:0050778///positive regulation of immune response+++GO:0045893///positive regulation of transcription, DNA-templated+++GO:0051607///defense response to virus+++GO:0032696///negative regulation of interleukin-13 production+++GO:0042531///positive regulation of tyrosine phosphorylation of STAT protein+++GO:0045581///negative regulation of T c…	biological_process	multi-organism process+++developmental process+++positive regulation of biological process+++multicellular organismal process+++cellular process+++signaling+++negative regulation of biological process+++metabolic process+++biological regulation+++immune system process+++regulation of biological process+++cell proliferation+++biological adhesion+++response to stimulus
283807	'FBXL22'	mRNA	GO:0043161///proteasome-mediated ubiquitin-dependent protein catabolic process+++GO:0000209///protein polyubiquitination+++GO:0016567///protein ubiquitination+++GO:0043687///post-translational protein modification	biological_process	cellular process+++metabolic process
284040	'CDRT4'	mRNA
284391	'ZNF844'	mRNA	GO:0006357///regulation of transcription by RNA polymerase II+++GO:0006355///regulation of transcription, DNA-templated	biological_process	cellular process+++biological regulation+++metabolic process+++regulation of biological process
28999	'KLF15'	mRNA	GO:0010468///regulation of gene expression+++GO:0010001///glial cell differentiation+++GO:2000757///negative regulation of peptidyl-lysine acetylation+++GO:0045944///positive regulation of transcription by RNA polymerase II+++GO:0046326///positive regulation of glucose import+++GO:0045893///positive regulation of transcription, DNA-templated+++GO:0072112///glomerular visceral epithelial cell diff…	biological_process	positive regulation of biological process+++developmental process+++multicellular organismal process+++cellular process+++negative regulation of biological process+++metabolic process+++biological regulation+++regulation of biological process+++response to stimulus+++localization
29881	'NPC1L1'	mRNA	GO:0030299///intestinal cholesterol absorption+++GO:0008202///steroid metabolic process+++GO:0008203///cholesterol metabolic process+++GO:0071501///cellular response to sterol depletion+++GO:0098856///intestinal lipid absorption+++GO:0030301///cholesterol transport+++GO:0006629///lipid metabolic process+++GO:0006695///cholesterol biosynthetic process+++GO:0006869///lipid transport+++GO:0042493///…	biological_process	cellular process+++multicellular organismal process+++metabolic process+++response to stimulus+++localization
29951	'PDZRN4'	mRNA	GO:0016567///protein ubiquitination	biological_process	cellular process+++metabolic process
3039	'HBA1'	mRNA	GO:0098869///cellular oxidant detoxification+++GO:0015671///oxygen transport+++GO:0042744///hydrogen peroxide catabolic process+++GO:0006898///receptor-mediated endocytosis+++GO:0010942///positive regulation of cell death+++GO:0015701///bicarbonate transport+++GO:0051291///protein heterooligomerization+++GO:0042542///response to hydrogen peroxide	biological_process	positive regulation of biological process+++cellular process+++detoxification+++metabolic process+++biological regulation+++regulation of biological process+++cellular component organization or biogenesis+++response to stimulus+++localization
3040	'HBA2'	mRNA	GO:0015671///oxygen transport	biological_process	response to stimulus+++localization
3043	'HBB'	mRNA	GO:0015701///bicarbonate transport+++GO:0045429///positive regulation of nitric oxide biosynthetic process+++GO:0051291///protein heterooligomerization+++GO:0010942///positive regulation of cell death+++GO:0030185///nitric oxide transport+++GO:0098869///cellular oxidant detoxification+++GO:0070293///renal absorption+++GO:0008217///regulation of blood pressure+++GO:0006898///receptor-mediated endo…	biological_process	positive regulation of biological process+++cellular process+++multicellular organismal process+++detoxification+++metabolic process+++biological regulation+++immune system process+++regulation of biological process+++cellular component organization or biogenesis+++biological adhesion+++response to stimulus+++localization
3122	'HLA-DRA'	mRNA	GO:0002504///antigen processing and presentation of peptide or polysaccharide antigen via MHC class II+++GO:0050852///T cell receptor signaling pathway+++GO:0060333///interferon-gamma-mediated signaling pathway+++GO:0050890///cognition+++GO:0019886///antigen processing and presentation of exogenous peptide antigen via MHC class II+++GO:0002376///immune system process+++GO:0002506///polysaccharide…	biological_process	multi-organism process+++positive regulation of biological process+++multicellular organismal process+++cellular process+++signaling+++biological regulation+++immune system process+++regulation of biological process+++cellular component organization or biogenesis+++response to stimulus
3303	'HSPA1A'	mRNA	GO:0031397///negative regulation of protein ubiquitination+++GO:0034605///cellular response to heat+++GO:0006986///response to unfolded protein+++GO:0046034///ATP metabolic process+++GO:0031396///regulation of protein ubiquitination+++GO:0030308///negative regulation of cell growth+++GO:0051092///positive regulation of NF-kappaB transcription factor activity+++GO:0034620///cellular response to un…	biological_process	multi-organism process+++developmental process+++positive regulation of biological process+++multicellular organismal process+++cellular process+++growth+++signaling+++negative regulation of biological process+++biological regulation+++metabolic process+++immune system process+++regulation of biological process+++cellular component organization or biogenesis+++cell proliferation+++response to sti…
3304	'HSPA1B'	mRNA	GO:0031397///negative regulation of protein ubiquitination+++GO:0034605///cellular response to heat+++GO:0006986///response to unfolded protein+++GO:0046034///ATP metabolic process+++GO:0031396///regulation of protein ubiquitination+++GO:0030308///negative regulation of cell growth+++GO:0051092///positive regulation of NF-kappaB transcription factor activity+++GO:0034620///cellular response to un…	biological_process	multi-organism process+++developmental process+++positive regulation of biological process+++multicellular organismal process+++cellular process+++growth+++signaling+++negative regulation of biological process+++biological regulation+++metabolic process+++immune system process+++regulation of biological process+++cellular component organization or biogenesis+++cell proliferation+++response to sti…
3310	'HSPA6'	mRNA	GO:0034605///cellular response to heat+++GO:0006986///response to unfolded protein+++GO:0034620///cellular response to unfolded protein+++GO:0043312///neutrophil degranulation+++GO:0042026///protein refolding+++GO:0070370///cellular heat acclimation+++GO:0051085///chaperone cofactor-dependent protein refolding	biological_process	cellular process+++immune system process+++response to stimulus+++localization
3337	'DNAJB1'	mRNA	GO:0006986///response to unfolded protein+++GO:0000122///negative regulation of transcription by RNA polymerase II+++GO:0097201///negative regulation of transcription from RNA polymerase II promoter in response to stress+++GO:1900034///regulation of cellular response to heat+++GO:0030900///forebrain development+++GO:0032781///positive regulation of ATPase activity+++GO:0090084///negative regulati…	biological_process	developmental process+++multicellular organismal process+++cellular process+++negative regulation of biological process+++biological regulation+++metabolic process+++regulation of biological process+++cellular component organization or biogenesis+++response to stimulus
339291	'LRRC30'	mRNA	GO:0006470///protein dephosphorylation	biological_process	cellular process+++metabolic process
3397	'ID1'	mRNA	GO:0007420///brain development+++GO:0043534///blood vessel endothelial cell migration+++GO:0036164///cell-abiotic substrate adhesion+++GO:0050679///positive regulation of epithelial cell proliferation+++GO:0007507///heart development+++GO:1903351///cellular response to dopamine+++GO:1901653///cellular response to peptide+++GO:0043433///negative regulation of DNA-binding transcription factor activ…	biological_process	positive regulation of biological process+++developmental process+++multicellular organismal process+++cellular process+++signaling+++negative regulation of biological process+++biological regulation+++metabolic process+++regulation of biological process+++cellular component organization or biogenesis+++rhythmic process+++cell proliferation+++biological adhesion+++response to stimulus+++locomotio…
3398	'ID2'	mRNA	GO:2000178///negative regulation of neural precursor cell proliferation+++GO:0048661///positive regulation of smooth muscle cell proliferation+++GO:0045578///negative regulation of B cell differentiation+++GO:0060749///mammary gland alveolus development+++GO:0007507///heart development+++GO:0061030///epithelial cell differentiation involved in mammary gland alveolus development+++GO:0045777///pos…	biological_process	positive regulation of biological process+++developmental process+++multicellular organismal process+++cellular process+++negative regulation of biological process+++biological regulation+++metabolic process+++immune system process+++regulation of biological process+++cellular component organization or biogenesis+++behavior+++rhythmic process+++cell proliferation+++response to stimulus+++locomoti…
340267	'COL28A1'	mRNA	GO:0030198///extracellular matrix organization+++GO:0007155///cell adhesion+++GO:0010951///negative regulation of endopeptidase activity+++GO:0010466///negative regulation of peptidase activity	biological_process	cellular process+++negative regulation of biological process+++biological regulation+++metabolic process+++regulation of biological process+++cellular component organization or biogenesis+++biological adhesion
340359	'KLHL38'	mRNA	GO:0016567///protein ubiquitination	biological_process	cellular process+++metabolic process
341350	'OVCH1'	mRNA	GO:0006508///proteolysis	biological_process	metabolic process
3433	'IFIT2'	mRNA	GO:0006915///apoptotic process+++GO:0035457///cellular response to interferon-alpha+++GO:0008637///apoptotic mitochondrial changes+++GO:0002376///immune system process+++GO:0043065///positive regulation of apoptotic process+++GO:0051607///defense response to virus+++GO:0045087///innate immune response+++GO:0060337///type I interferon signaling pathway+++GO:0032091///negative regulation of protein…	biological_process	multi-organism process+++positive regulation of biological process+++cellular process+++signaling+++biological regulation+++immune system process+++regulation of biological process+++cellular component organization or biogenesis+++response to stimulus
3491	'CYR61'	mRNA	GO:0006935///chemotaxis+++GO:0061036///positive regulation of cartilage development+++GO:0030198///extracellular matrix organization+++GO:0008283///cell proliferation+++GO:0098609///cell-cell adhesion+++GO:0045669///positive regulation of osteoblast differentiation+++GO:0044267///cellular protein metabolic process+++GO:0007155///cell adhesion+++GO:0010811///positive regulation of cell-substrate a…	biological_process	reproduction+++positive regulation of biological process+++developmental process+++multicellular organismal process+++cellular process+++growth+++signaling+++negative regulation of biological process+++metabolic process+++biological regulation+++reproductive process+++regulation of biological process+++cellular component organization or biogenesis+++cell proliferation+++biological adhesion+++resp…
349334	'FOXD4L4'	mRNA	GO:0030154///cell differentiation+++GO:0006357///regulation of transcription by RNA polymerase II+++GO:0006355///regulation of transcription, DNA-templated+++GO:0009653///anatomical structure morphogenesis	biological_process	developmental process+++cellular process+++biological regulation+++metabolic process+++regulation of biological process
3575	'IL7R'	mRNA	GO:0008361///regulation of cell size+++GO:0038111///interleukin-7-mediated signaling pathway+++GO:0030217///T cell differentiation+++GO:0033089///positive regulation of T cell differentiation in thymus+++GO:0000902///cell morphogenesis+++GO:0048535///lymph node development+++GO:0000018///regulation of DNA recombination+++GO:0048872///homeostasis of number of cells+++GO:0008284///positive regulati…	biological_process	positive regulation of biological process+++developmental process+++multicellular organismal process+++cellular process+++signaling+++negative regulation of biological process+++biological regulation+++metabolic process+++immune system process+++regulation of biological process+++cellular component organization or biogenesis+++cell proliferation+++cell killing+++biological adhesion+++response to …
3592	'IL12A'	mRNA	GO:0010224///response to UV-B+++GO:0008283///cell proliferation+++GO:0007050///cell cycle arrest+++GO:0035744///T-helper 1 cell cytokine production+++GO:0034393///positive regulation of smooth muscle cell apoptotic process+++GO:0016477///cell migration+++GO:0032816///positive regulation of natural killer cell activation+++GO:0051135///positive regulation of NK T cell activation+++GO:0001916///pos…	biological_process	multi-organism process+++developmental process+++positive regulation of biological process+++multicellular organismal process+++cellular process+++signaling+++negative regulation of biological process+++metabolic process+++biological regulation+++immune system process+++regulation of biological process+++cell proliferation+++cell killing+++biological adhesion+++response to stimulus+++localization…
3725	'JUN'	mRNA	GO:0001938///positive regulation of endothelial cell proliferation+++GO:0043547///positive regulation of GTPase activity+++GO:0001889///liver development+++GO:1904707///positive regulation of vascular smooth muscle cell proliferation+++GO:0006366///transcription by RNA polymerase II+++GO:0007568///aging+++GO:0048661///positive regulation of smooth muscle cell proliferation+++GO:0070374///positive…	biological_process	multi-organism process+++positive regulation of biological process+++developmental process+++multicellular organismal process+++cellular process+++signaling+++negative regulation of biological process+++biological regulation+++metabolic process+++immune system process+++regulation of biological process+++cellular component organization or biogenesis+++behavior+++rhythmic process+++cell proliferat…
3754	'KCNF1'	mRNA	GO:0034765///regulation of ion transmembrane transport+++GO:0071805///potassium ion transmembrane transport+++GO:0051260///protein homooligomerization+++GO:0006813///potassium ion transport+++GO:0006811///ion transport+++GO:0055085///transmembrane transport	biological_process	cellular process+++biological regulation+++regulation of biological process+++cellular component organization or biogenesis+++localization
387763	'C11orf96'	mRNA
388403	'YPEL2'	mRNA	GO:0006355///regulation of transcription, DNA-templated+++GO:0006351///transcription, DNA-templated	biological_process	cellular process+++biological regulation+++metabolic process+++regulation of biological process
388531	'RGS9BP'	mRNA	GO:0043547///positive regulation of GTPase activity+++GO:0007601///visual perception+++GO:0007212///dopamine receptor signaling pathway+++GO:0032355///response to estradiol+++GO:0007186///G protein-coupled receptor signaling pathway+++GO:0001975///response to amphetamine+++GO:0007399///nervous system development+++GO:0035556///intracellular signal transduction+++GO:0008277///regulation of G prote…	biological_process	positive regulation of biological process+++developmental process+++multicellular organismal process+++cellular process+++signaling+++negative regulation of biological process+++biological regulation+++regulation of biological process+++response to stimulus+++localization
389084	'SNORC'	mRNA	GO:0051216///cartilage development	biological_process	developmental process+++multicellular organismal process
389257	'LRRC14B'	mRNA
3936	'LCP1'	mRNA	GO:0051017///actin filament bundle assembly+++GO:0051764///actin crosslink formation+++GO:0022617///extracellular matrix disassembly+++GO:0002286///T cell activation involved in immune response+++GO:0035722///interleukin-12-mediated signaling pathway+++GO:0033157///regulation of intracellular protein transport+++GO:0071803///positive regulation of podosome assembly+++GO:0016477///cell migration++…	biological_process	positive regulation of biological process+++developmental process+++multicellular organismal process+++cellular process+++signaling+++biological regulation+++immune system process+++regulation of biological process+++cellular component organization or biogenesis+++response to stimulus+++localization+++locomotion
400581	'GRAPL'	mRNA	GO:0030154///cell differentiation+++GO:0042127///regulation of cell proliferation+++GO:0007267///cell-cell signaling+++GO:0038083///peptidyl-tyrosine autophosphorylation+++GO:0007265///Ras protein signal transduction+++GO:0016477///cell migration+++GO:0045087///innate immune response+++GO:0007169///transmembrane receptor protein tyrosine kinase signaling pathway	biological_process	developmental process+++cellular process+++signaling+++metabolic process+++biological regulation+++immune system process+++regulation of biological process+++cell proliferation+++response to stimulus+++localization+++locomotion
402573	'C7orf61'	mRNA
4084	'MXD1'	mRNA	GO:0008283///cell proliferation+++GO:0007275///multicellular organism development+++GO:0000122///negative regulation of transcription by RNA polymerase II	biological_process	developmental process+++multicellular organismal process+++cellular process+++negative regulation of biological process+++biological regulation+++metabolic process+++regulation of biological process+++cell proliferation
4092	'SMAD7'	mRNA	GO:0031397///negative regulation of protein ubiquitination+++GO:0001657///ureteric bud development+++GO:0060394///negative regulation of pathway-restricted SMAD protein phosphorylation+++GO:0034333///adherens junction assembly+++GO:0051444///negative regulation of ubiquitin-protein transferase activity+++GO:2000320///negative regulation of T-helper 17 cell differentiation+++GO:0017015///regulatio…	biological_process	positive regulation of biological process+++developmental process+++multicellular organismal process+++cellular process+++signaling+++negative regulation of biological process+++biological regulation+++metabolic process+++immune system process+++regulation of biological process+++cellular component organization or biogenesis+++biological adhesion+++response to stimulus+++localization+++locomotion
414157	'C10orf62'	mRNA
4254	'KITLG'	mRNA	GO:0035234///ectopic germ cell programmed cell death+++GO:0008283///cell proliferation+++GO:0001755///neural crest cell migration+++GO:0033026///negative regulation of mast cell apoptotic process+++GO:0007155///cell adhesion+++GO:0001541///ovarian follicle development+++GO:1902035///positive regulation of hematopoietic stem cell proliferation+++GO:0045636///positive regulation of melanocyte diffe…	biological_process	reproduction+++positive regulation of biological process+++developmental process+++multicellular organismal process+++cellular process+++pigmentation+++signaling+++negative regulation of biological process+++biological regulation+++metabolic process+++immune system process+++reproductive process+++regulation of biological process+++cell proliferation+++biological adhesion+++response to stimulus++…
4295	'MLN'	mRNA	GO:0007186///G protein-coupled receptor signaling pathway	biological_process	cellular process+++signaling+++biological regulation+++regulation of biological process+++response to stimulus
43847	'KLK14'	mRNA	GO:0048730///epidermis morphogenesis+++GO:0070684///seminal clot liquefaction+++GO:0070268///cornification+++GO:0009566///fertilization+++GO:0006508///proteolysis+++GO:0045744///negative regulation of G protein-coupled receptor signaling pathway+++GO:0045745///positive regulation of G protein-coupled receptor signaling pathway	biological_process	reproduction+++multi-organism process+++developmental process+++positive regulation of biological process+++multicellular organismal process+++cellular process+++signaling+++negative regulation of biological process+++biological regulation+++metabolic process+++reproductive process+++regulation of biological process+++response to stimulus
440672	'NUDT4B'	mRNA
440686	'HIST2H3PS2'	mRNA	GO:0006334///nucleosome assembly	biological_process	cellular process+++cellular component organization or biogenesis
4616	'GADD45B'	mRNA	GO:1900745///positive regulation of p38MAPK cascade+++GO:0030154///cell differentiation+++GO:0000185///activation of MAPKKK activity+++GO:0006469///negative regulation of protein kinase activity+++GO:0006915///apoptotic process+++GO:0007275///multicellular organism development+++GO:0046330///positive regulation of JNK cascade+++GO:0043065///positive regulation of apoptotic process+++GO:0051726///…	biological_process	developmental process+++positive regulation of biological process+++multicellular organismal process+++cellular process+++signaling+++negative regulation of biological process+++biological regulation+++metabolic process+++regulation of biological process+++response to stimulus
467	'ATF3'	mRNA	GO:1990440///positive regulation of transcription from RNA polymerase II promoter in response to endoplasmic reticulum stress+++GO:0036499///PERK-mediated unfolded protein response+++GO:0035914///skeletal muscle cell differentiation+++GO:0045944///positive regulation of transcription by RNA polymerase II+++GO:0000122///negative regulation of transcription by RNA polymerase II+++GO:0034198///cellu…	biological_process	developmental process+++positive regulation of biological process+++multicellular organismal process+++cellular process+++signaling+++negative regulation of biological process+++biological regulation+++metabolic process+++regulation of biological process+++cell proliferation+++response to stimulus
474383	'F8A2'	mRNA
474384	'F8A3'	mRNA
4938	'OAS1'	mRNA	GO:0006164///purine nucleotide biosynthetic process+++GO:0042593///glucose homeostasis+++GO:0060333///interferon-gamma-mediated signaling pathway+++GO:0035457///cellular response to interferon-alpha+++GO:0002376///immune system process+++GO:0051607///defense response to virus+++GO:0045071///negative regulation of viral genome replication+++GO:0060700///regulation of ribonuclease activity+++GO:004…	biological_process	multi-organism process+++cellular process+++signaling+++negative regulation of biological process+++biological regulation+++metabolic process+++immune system process+++regulation of biological process+++cellular component organization or biogenesis+++response to stimulus
493861	'EID3'	mRNA	GO:0006281///DNA repair+++GO:0006310///DNA recombination+++GO:0006974///cellular response to DNA damage stimulus+++GO:2001022///positive regulation of response to DNA damage stimulus	biological_process	positive regulation of biological process+++cellular process+++biological regulation+++metabolic process+++regulation of biological process+++response to stimulus
5054	'SERPINE1'	mRNA	GO:0030198///extracellular matrix organization+++GO:0050829///defense response to Gram-negative bacterium+++GO:0061045///negative regulation of wound healing+++GO:0045766///positive regulation of angiogenesis+++GO:0014912///negative regulation of smooth muscle cell migration+++GO:0097187///dentinogenesis+++GO:0042730///fibrinolysis+++GO:0061044///negative regulation of vascular wound healing+++GO…	biological_process	multi-organism process+++positive regulation of biological process+++developmental process+++multicellular organismal process+++cellular process+++signaling+++negative regulation of biological process+++biological regulation+++metabolic process+++immune system process+++regulation of biological process+++cellular component organization or biogenesis+++rhythmic process+++biological adhesion+++resp…
51277	'DNAJC27'	mRNA	GO:0006886///intracellular protein transport+++GO:0070374///positive regulation of ERK1 and ERK2 cascade+++GO:0043410///positive regulation of MAPK cascade+++GO:0032482///Rab protein signal transduction+++GO:0071701///regulation of MAPK export from nucleus	biological_process	positive regulation of biological process+++cellular process+++signaling+++metabolic process+++biological regulation+++regulation of biological process+++response to stimulus+++localization
51421	'AMOTL2'	mRNA	GO:0003365///establishment of cell polarity involved in ameboidal cell migration+++GO:0035329///hippo signaling+++GO:0016055///Wnt signaling pathway+++GO:0030036///actin cytoskeleton organization+++GO:0030334///regulation of cell migration	biological_process	cellular process+++signaling+++biological regulation+++regulation of biological process+++cellular component organization or biogenesis+++response to stimulus+++localization+++locomotion
51561	'IL23A'	mRNA	GO:0032740///positive regulation of interleukin-17 production+++GO:0050829///defense response to Gram-negative bacterium+++GO:1901224///positive regulation of NIK/NF-kappaB signaling+++GO:0010536///positive regulation of activation of Janus kinase activity+++GO:0048771///tissue remodeling+++GO:0032760///positive regulation of tumor necrosis factor production+++GO:0045944///positive regulation of …	biological_process	multi-organism process+++developmental process+++positive regulation of biological process+++multicellular organismal process+++cellular process+++signaling+++negative regulation of biological process+++metabolic process+++biological regulation+++immune system process+++regulation of biological process+++cell proliferation+++cell killing+++biological adhesion+++response to stimulus+++localization…
51703	'ACSL5'	mRNA	GO:0006631///fatty acid metabolic process+++GO:2001236///regulation of extrinsic apoptotic signaling pathway+++GO:0006629///lipid metabolic process+++GO:0035338///long-chain fatty-acyl-CoA biosynthetic process+++GO:0001676///long-chain fatty acid metabolic process	biological_process	cellular process+++signaling+++biological regulation+++metabolic process+++regulation of biological process+++response to stimulus
5199	'CFP'	mRNA	GO:0002376///immune system process+++GO:0043312///neutrophil degranulation+++GO:0042742///defense response to bacterium+++GO:0006957///complement activation, alternative pathway+++GO:0045087///innate immune response+++GO:0006955///immune response+++GO:0006508///proteolysis+++GO:0030449///regulation of complement activation+++GO:0006956///complement activation	biological_process	multi-organism process+++positive regulation of biological process+++cellular process+++biological regulation+++metabolic process+++immune system process+++regulation of biological process+++response to stimulus+++localization
5292	'PIM1'	mRNA	GO:0019221///cytokine-mediated signaling pathway+++GO:0046777///protein autophosphorylation+++GO:0030212///hyaluronan metabolic process+++GO:0007049///cell cycle+++GO:0008283///cell proliferation+++GO:1905062///positive regulation of cardioblast proliferation+++GO:0070561///vitamin D receptor signaling pathway+++GO:0043433///negative regulation of DNA-binding transcription factor activity+++GO:00…	biological_process	positive regulation of biological process+++developmental process+++multicellular organismal process+++cellular process+++growth+++signaling+++negative regulation of biological process+++biological regulation+++metabolic process+++regulation of biological process+++cell proliferation+++response to stimulus
54084	'TSPEAR'	mRNA	GO:0007605///sensory perception of sound	biological_process	multicellular organismal process
54212	'SNTG1'	mRNA	GO:0007154///cell communication	biological_process	cellular process
54913	'RPP25'	mRNA	GO:0090502///RNA phosphodiester bond hydrolysis, endonucleolytic+++GO:0001682///tRNA 5'-leader removal+++GO:0090501///RNA phosphodiester bond hydrolysis+++GO:0008033///tRNA processing	biological_process	cellular process+++metabolic process
54937	'SOHLH2'	mRNA	GO:0030154///cell differentiation+++GO:0048477///oogenesis+++GO:0009994///oocyte differentiation+++GO:0007275///multicellular organism development+++GO:0045944///positive regulation of transcription by RNA polymerase II+++GO:0006357///regulation of transcription by RNA polymerase II+++GO:0006355///regulation of transcription, DNA-templated+++GO:0007283///spermatogenesis	biological_process	reproduction+++multi-organism process+++positive regulation of biological process+++developmental process+++multicellular organismal process+++cellular process+++biological regulation+++metabolic process+++reproductive process+++regulation of biological process
55076	'TMEM45A'	mRNA
55602	'CDKN2AIP'	mRNA	GO:0009967///positive regulation of signal transduction+++GO:0061400///positive regulation of transcription from RNA polymerase II promoter in response to calcium ion+++GO:0035865///cellular response to potassium ion+++GO:0030308///negative regulation of cell growth+++GO:0071277///cellular response to calcium ion+++GO:0045944///positive regulation of transcription by RNA polymerase II+++GO:000635…	biological_process	positive regulation of biological process+++cellular process+++growth+++signaling+++negative regulation of biological process+++biological regulation+++metabolic process+++regulation of biological process+++cellular component organization or biogenesis+++response to stimulus
55603	'TENT5A'	mRNA	GO:0009617///response to bacterium	biological_process	multi-organism process+++response to stimulus
5583	'PRKCH'	mRNA	GO:0030154///cell differentiation+++GO:0016310///phosphorylation+++GO:0045618///positive regulation of keratinocyte differentiation+++GO:0030168///platelet activation+++GO:0051092///positive regulation of NF-kappaB transcription factor activity+++GO:0006468///protein phosphorylation+++GO:1903078///positive regulation of protein localization to plasma membrane+++GO:0035556///intracellular signal t…	biological_process	positive regulation of biological process+++developmental process+++multicellular organismal process+++cellular process+++signaling+++negative regulation of biological process+++biological regulation+++metabolic process+++immune system process+++regulation of biological process+++cellular component organization or biogenesis+++cell proliferation+++response to stimulus+++localization
5657	'PRTN3'	mRNA	GO:0043547///positive regulation of GTPase activity+++GO:0030574///collagen catabolic process+++GO:0043312///neutrophil degranulation+++GO:0072672///neutrophil extravasation+++GO:0019730///antimicrobial humoral response+++GO:0006509///membrane protein ectodomain proteolysis+++GO:0008284///positive regulation of cell proliferation+++GO:0019221///cytokine-mediated signaling pathway+++GO:0045217///c…	biological_process	multi-organism process+++developmental process+++positive regulation of biological process+++cellular process+++multicellular organismal process+++signaling+++negative regulation of biological process+++biological regulation+++metabolic process+++immune system process+++regulation of biological process+++cellular component organization or biogenesis+++cell proliferation+++response to stimulus+++l…
56603	'CYP26B1'	mRNA	GO:2001037///positive regulation of tongue muscle cell differentiation+++GO:0033189///response to vitamin A+++GO:0007140///male meiotic nuclear division+++GO:0055114///oxidation-reduction process+++GO:0034653///retinoic acid catabolic process+++GO:0006766///vitamin metabolic process+++GO:0016125///sterol metabolic process+++GO:0070268///cornification+++GO:0045580///regulation of T cell differenti…	biological_process	reproduction+++multi-organism process+++positive regulation of biological process+++developmental process+++multicellular organismal process+++cellular process+++signaling+++negative regulation of biological process+++biological regulation+++metabolic process+++reproductive process+++immune system process+++regulation of biological process+++cellular component organization or biogenesis+++respons…
57561	'ARRDC3'	mRNA	GO:0060613///fat pad development+++GO:0071878///negative regulation of adenylate cyclase-activating adrenergic receptor signaling pathway+++GO:0001659///temperature homeostasis+++GO:0051443///positive regulation of ubiquitin-protein transferase activity+++GO:0031651///negative regulation of heat generation+++GO:0120163///negative regulation of cold-induced thermogenesis+++GO:0043588///skin develo…	biological_process	positive regulation of biological process+++developmental process+++cellular process+++multicellular organismal process+++signaling+++negative regulation of biological process+++metabolic process+++biological regulation+++regulation of biological process+++behavior+++response to stimulus+++locomotion
5778	'PTPN7'	mRNA	GO:0071345///cellular response to cytokine stimulus+++GO:0035335///peptidyl-tyrosine dephosphorylation+++GO:0016311///dephosphorylation+++GO:0006470///protein dephosphorylation	biological_process	cellular process+++metabolic process+++response to stimulus
5788	'PTPRC'	mRNA	GO:0042110///T cell activation+++GO:0002378///immunoglobulin biosynthetic process+++GO:0002923///regulation of humoral immune response mediated by circulating immunoglobulin+++GO:0070374///positive regulation of ERK1 and ERK2 cascade+++GO:0050852///T cell receptor signaling pathway+++GO:0030217///T cell differentiation+++GO:0050857///positive regulation of antigen receptor-mediated signaling path…	biological_process	multi-organism process+++developmental process+++positive regulation of biological process+++multicellular organismal process+++cellular process+++signaling+++negative regulation of biological process+++biological regulation+++metabolic process+++immune system process+++regulation of biological process+++cellular component organization or biogenesis+++cell proliferation+++cell killing+++biologica…
5876	'RABGGTB'	mRNA	GO:0007601///visual perception+++GO:0018344///protein geranylgeranylation+++GO:0018342///protein prenylation+++GO:0042981///regulation of apoptotic process+++GO:0006464///cellular protein modification process+++GO:0043687///post-translational protein modification	biological_process	multicellular organismal process+++cellular process+++biological regulation+++metabolic process+++regulation of biological process
6016	'RIT1'	mRNA	GO:0007265///Ras protein signal transduction+++GO:0007165///signal transduction	biological_process	cellular process+++signaling+++biological regulation+++regulation of biological process+++response to stimulus
6123	'RPL3L'	mRNA	GO:0000027///ribosomal large subunit assembly+++GO:0006412///translation	biological_process	cellular process+++metabolic process+++cellular component organization or biogenesis
6279	'S100A8'	mRNA	GO:0006935///chemotaxis+++GO:0032602///chemokine production+++GO:0006915///apoptotic process+++GO:0051092///positive regulation of NF-kappaB transcription factor activity+++GO:0002793///positive regulation of peptide secretion+++GO:0002224///toll-like receptor signaling pathway+++GO:0002376///immune system process+++GO:0043312///neutrophil degranulation+++GO:0006919///activation of cysteine-type …	biological_process	multi-organism process+++developmental process+++positive regulation of biological process+++cellular process+++multicellular organismal process+++growth+++signaling+++metabolic process+++biological regulation+++immune system process+++regulation of biological process+++cellular component organization or biogenesis+++biological adhesion+++response to stimulus+++localization+++locomotion
6280	'S100A9'	mRNA	GO:0006935///chemotaxis+++GO:0098869///cellular oxidant detoxification+++GO:0090344///negative regulation of cell aging+++GO:0050918///positive chemotaxis+++GO:0070374///positive regulation of ERK1 and ERK2 cascade+++GO:0008283///cell proliferation+++GO:2000343///positive regulation of chemokine (C-X-C motif) ligand 2 production+++GO:0043030///regulation of macrophage activation+++GO:0033033///ne…	biological_process	multi-organism process+++developmental process+++positive regulation of biological process+++multicellular organismal process+++cellular process+++growth+++signaling+++detoxification+++negative regulation of biological process+++biological regulation+++metabolic process+++immune system process+++regulation of biological process+++cellular component organization or biogenesis+++cell proliferation+…
64005	'MYO1G'	mRNA	GO:0120117///T cell meandering migration+++GO:0031589///cell-substrate adhesion+++GO:0071976///cell gliding+++GO:0002376///immune system process+++GO:0006887///exocytosis+++GO:0002250///adaptive immune response+++GO:0002456///T cell mediated immunity+++GO:0072678///T cell migration+++GO:0006909///phagocytosis+++GO:0038096///Fc-gamma receptor signaling pathway involved in phagocytosis	biological_process	positive regulation of biological process+++cellular process+++signaling+++biological regulation+++immune system process+++regulation of biological process+++biological adhesion+++response to stimulus+++locomotion+++localization
648791	'PPP1R3G'	mRNA	GO:0042593///glucose homeostasis+++GO:0045725///positive regulation of glycogen biosynthetic process+++GO:2000467///positive regulation of glycogen (starch) synthase activity	biological_process	positive regulation of biological process+++cellular process+++metabolic process+++biological regulation+++regulation of biological process
6514	'SLC2A2'	mRNA	GO:0070837///dehydroascorbic acid transport+++GO:0008645///hexose transmembrane transport+++GO:0008643///carbohydrate transport+++GO:0005975///carbohydrate metabolic process+++GO:1904659///glucose transmembrane transport+++GO:0106001///intestinal hexose absorption+++GO:0055085///transmembrane transport+++GO:0050796///regulation of insulin secretion	biological_process	multicellular organismal process+++cellular process+++signaling+++biological regulation+++metabolic process+++regulation of biological process+++localization
6528	'SLC5A5'	mRNA	GO:0006590///thyroid hormone generation+++GO:0006814///sodium ion transport+++GO:0006811///ion transport+++GO:0071320///cellular response to cAMP+++GO:0015705///iodide transport+++GO:0055085///transmembrane transport+++GO:0071371///cellular response to gonadotropin stimulus	biological_process	cellular process+++biological regulation+++metabolic process+++response to stimulus+++localization
653404	'FOXD4L6'	mRNA	GO:0030154///cell differentiation+++GO:0006357///regulation of transcription by RNA polymerase II+++GO:0006355///regulation of transcription, DNA-templated+++GO:0009653///anatomical structure morphogenesis	biological_process	developmental process+++cellular process+++biological regulation+++metabolic process+++regulation of biological process
6665	'SOX15'	mRNA	GO:0030154///cell differentiation+++GO:0014718///positive regulation of satellite cell activation involved in skeletal muscle regeneration+++GO:2000288///positive regulation of myoblast proliferation+++GO:0048627///myoblast development+++GO:0045944///positive regulation of transcription by RNA polymerase II+++GO:0000122///negative regulation of transcription by RNA polymerase II+++GO:0008584///ma…	biological_process	reproduction+++positive regulation of biological process+++developmental process+++multicellular organismal process+++cellular process+++growth+++negative regulation of biological process+++biological regulation+++metabolic process+++reproductive process+++regulation of biological process+++cellular component organization or biogenesis+++cell proliferation+++response to stimulus
688	'KLF5'	mRNA	GO:0006935///chemotaxis+++GO:0006366///transcription by RNA polymerase II+++GO:0008283///cell proliferation+++GO:1902895///positive regulation of pri-miRNA transcription by RNA polymerase II+++GO:1901653///cellular response to peptide+++GO:0032940///secretion by cell+++GO:0048246///macrophage chemotaxis+++GO:0048247///lymphocyte chemotaxis+++GO:0035914///skeletal muscle cell differentiation+++GO:…	biological_process	positive regulation of biological process+++developmental process+++multicellular organismal process+++cellular process+++signaling+++negative regulation of biological process+++biological regulation+++metabolic process+++immune system process+++regulation of biological process+++cellular component organization or biogenesis+++cell proliferation+++response to stimulus+++localization+++locomotion
7033	'TFF3'	mRNA	GO:0030277///maintenance of gastrointestinal epithelium+++GO:0010906///regulation of glucose metabolic process	biological_process	multicellular organismal process+++cellular process+++biological regulation+++metabolic process+++regulation of biological process
7071	'KLF10'	mRNA	GO:0008283///cell proliferation+++GO:1901653///cellular response to peptide+++GO:0009267///cellular response to starvation+++GO:0045944///positive regulation of transcription by RNA polymerase II+++GO:0045672///positive regulation of osteoclast differentiation+++GO:0000122///negative regulation of transcription by RNA polymerase II+++GO:0042752///regulation of circadian rhythm+++GO:0007267///cell…	biological_process	positive regulation of biological process+++developmental process+++multicellular organismal process+++cellular process+++signaling+++negative regulation of biological process+++biological regulation+++metabolic process+++immune system process+++regulation of biological process+++rhythmic process+++cell proliferation+++response to stimulus
728911	'CT45A2'	mRNA	GO:0034472///snRNA 3'-end processing	biological_process	cellular process+++metabolic process
7368	'UGT8'	mRNA	GO:0007417///central nervous system development+++GO:0006682///galactosylceramide biosynthetic process+++GO:0006665///sphingolipid metabolic process+++GO:0002175///protein localization to paranode region of axon+++GO:0006629///lipid metabolic process+++GO:0006687///glycosphingolipid metabolic process+++GO:0007422///peripheral nervous system development+++GO:0007010///cytoskeleton organization+++G…	biological_process	developmental process+++multicellular organismal process+++cellular process+++metabolic process+++cellular component organization or biogenesis+++localization
7538	'ZFP36'	mRNA	GO:0032680///regulation of tumor necrosis factor production+++GO:0044344///cellular response to fibroblast growth factor stimulus+++GO:0032897///negative regulation of viral transcription+++GO:0061014///positive regulation of mRNA catabolic process+++GO:1901835///positive regulation of deadenylation-independent decapping of nuclear-transcribed mRNA+++GO:0009611///response to wounding+++GO:0006402…	biological_process	multi-organism process+++positive regulation of biological process+++developmental process+++multicellular organismal process+++cellular process+++signaling+++negative regulation of biological process+++biological regulation+++metabolic process+++immune system process+++regulation of biological process+++cell proliferation+++response to stimulus+++localization
7568	'ZNF20'	mRNA	GO:0006351///transcription, DNA-templated	biological_process	cellular process+++metabolic process
768	'CA9'	mRNA	GO:0046903///secretion+++GO:0002009///morphogenesis of an epithelium+++GO:0033574///response to testosterone+++GO:0061418///regulation of transcription from RNA polymerase II promoter in response to hypoxia+++GO:0015701///bicarbonate transport+++GO:0001666///response to hypoxia+++GO:0042493///response to drug	biological_process	developmental process+++cellular process+++biological regulation+++metabolic process+++regulation of biological process+++response to stimulus+++localization
79639	'TMEM53'	mRNA	GO:0051865///protein autoubiquitination+++GO:0016567///protein ubiquitination+++GO:0090263///positive regulation of canonical Wnt signaling pathway	biological_process	positive regulation of biological process+++cellular process+++signaling+++biological regulation+++metabolic process+++regulation of biological process+++response to stimulus
79973	'ZNF442'	mRNA	GO:0006357///regulation of transcription by RNA polymerase II+++GO:0006355///regulation of transcription, DNA-templated	biological_process	cellular process+++biological regulation+++metabolic process+++regulation of biological process
79981	'FRMD1'	mRNA
80036	'TRPM3'	mRNA	GO:0071482///cellular response to light stimulus+++GO:0098655///cation transmembrane transport+++GO:0006811///ion transport+++GO:0006816///calcium ion transport+++GO:0070588///calcium ion transmembrane transport+++GO:0051262///protein tetramerization+++GO:0034220///ion transmembrane transport+++GO:0016048///detection of temperature stimulus+++GO:0006812///cation transport+++GO:0050951///sensory p…	biological_process	multicellular organismal process+++cellular process+++signaling+++biological regulation+++regulation of biological process+++cellular component organization or biogenesis+++response to stimulus+++localization
80726	'IQCN'	mRNA
80832	'APOL4'	mRNA	GO:0006629///lipid metabolic process+++GO:0006869///lipid transport+++GO:0042157///lipoprotein metabolic process	biological_process	metabolic process+++localization
81788	'NUAK2'	mRNA	GO:0016310///phosphorylation+++GO:0006915///apoptotic process+++GO:0006468///protein phosphorylation+++GO:0035556///intracellular signal transduction+++GO:0043066///negative regulation of apoptotic process+++GO:0030036///actin cytoskeleton organization+++GO:0042149///cellular response to glucose starvation	biological_process	cellular process+++signaling+++negative regulation of biological process+++biological regulation+++metabolic process+++regulation of biological process+++cellular component organization or biogenesis+++response to stimulus
8326	'FZD9'	mRNA	GO:0007420///brain development+++GO:0036514///dopaminergic neuron axon guidance+++GO:0001843///neural tube closure+++GO:0030901///midbrain development+++GO:2000179///positive regulation of neural precursor cell proliferation+++GO:0071157///negative regulation of cell cycle arrest+++GO:0035567///non-canonical Wnt signaling pathway+++GO:0007275///multicellular organism development+++GO:0002052///po…	biological_process	positive regulation of biological process+++developmental process+++cellular process+++multicellular organismal process+++growth+++signaling+++negative regulation of biological process+++biological regulation+++immune system process+++regulation of biological process+++cellular component organization or biogenesis+++behavior+++cell proliferation+++response to stimulus+++localization+++locomotion
83541	'FAM110A'	mRNA	GO:0007599///hemostasis+++GO:0030335///positive regulation of cell migration+++GO:0007598///blood coagulation, extrinsic pathway+++GO:0007596///blood coagulation+++GO:0006508///proteolysis+++GO:0051897///positive regulation of protein kinase B signaling+++GO:0006888///ER to Golgi vesicle-mediated transport	biological_process	positive regulation of biological process+++cellular process+++multicellular organismal process+++signaling+++biological regulation+++metabolic process+++regulation of biological process+++response to stimulus+++locomotion+++localization
84502	'JPH4'	mRNA	GO:0060314///regulation of ryanodine-sensitive calcium-release channel activity+++GO:0050885///neuromuscular process controlling balance+++GO:0001817///regulation of cytokine production+++GO:0048167///regulation of synaptic plasticity+++GO:0051209///release of sequestered calcium ion into cytosol+++GO:2001256///regulation of store-operated calcium entry+++GO:0007612///learning+++GO:0060402///calc…	biological_process	cellular process+++multicellular organismal process+++signaling+++negative regulation of biological process+++biological regulation+++regulation of biological process+++behavior+++response to stimulus+++localization
84808	'PERM1'	mRNA	GO:0014850///response to muscle activity+++GO:0006355///regulation of transcription, DNA-templated	biological_process	cellular process+++biological regulation+++metabolic process+++regulation of biological process+++response to stimulus
8705	'B3GALT4'	mRNA	GO:0001574///ganglioside biosynthetic process+++GO:0006486///protein glycosylation	biological_process	cellular process+++metabolic process
8747	'ADAM21'	mRNA	GO:0006508///proteolysis+++GO:0007338///single fertilization+++GO:0007339///binding of sperm to zona pellucida	biological_process	reproduction+++multi-organism process+++cellular process+++metabolic process+++reproductive process
8941	'CDK5R2'	mRNA	GO:0016310///phosphorylation+++GO:0021766///hippocampus development+++GO:0021819///layer formation in cerebral cortex+++GO:0045956///positive regulation of calcium ion-dependent exocytosis+++GO:0045860///positive regulation of protein kinase activity+++GO:0071902///positive regulation of protein serine/threonine kinase activity+++GO:0001764///neuron migration+++GO:0021722///superior olivary nucle…	biological_process	positive regulation of biological process+++developmental process+++multicellular organismal process+++cellular process+++biological regulation+++metabolic process+++regulation of biological process+++localization+++locomotion
90589	'ZNF625'	mRNA	GO:0006357///regulation of transcription by RNA polymerase II+++GO:0006355///regulation of transcription, DNA-templated	biological_process	cellular process+++biological regulation+++metabolic process+++regulation of biological process
9103	'FCGR2C'	mRNA	GO:0006955///immune response	biological_process	immune system process+++response to stimulus
91181	'NUP210L'	mRNA	GO:0060009///Sertoli cell development+++GO:0007286///spermatid development	biological_process	reproduction+++multi-organism process+++developmental process+++cellular process+++multicellular organismal process+++reproductive process
9120	'SLC16A6'	mRNA	GO:0015718///monocarboxylic acid transport+++GO:0055085///transmembrane transport	biological_process	localization
91543	'RSAD2'	mRNA	GO:2000553///positive regulation of T-helper 2 cell cytokine production+++GO:0050709///negative regulation of protein secretion+++GO:0002376///immune system process+++GO:0034157///positive regulation of toll-like receptor 7 signaling pathway+++GO:0051607///defense response to virus+++GO:0045071///negative regulation of viral genome replication+++GO:0016032///viral process+++GO:0045087///innate im…	biological_process	multi-organism process+++developmental process+++positive regulation of biological process+++multicellular organismal process+++cellular process+++signaling+++negative regulation of biological process+++biological regulation+++immune system process+++regulation of biological process+++response to stimulus+++localization
91947	'ARRDC4'	mRNA	GO:0051443///positive regulation of ubiquitin-protein transferase activity+++GO:0140112///extracellular vesicle biogenesis+++GO:0015031///protein transport+++GO:0016567///protein ubiquitination	biological_process	positive regulation of biological process+++cellular process+++biological regulation+++metabolic process+++regulation of biological process+++cellular component organization or biogenesis+++localization
93107	'KCNG4'	mRNA	GO:0034765///regulation of ion transmembrane transport+++GO:0071805///potassium ion transmembrane transport+++GO:0051260///protein homooligomerization+++GO:0006813///potassium ion transport+++GO:0006811///ion transport+++GO:0055085///transmembrane transport	biological_process	cellular process+++biological regulation+++regulation of biological process+++cellular component organization or biogenesis+++localization
9510	'ADAMTS1'	mRNA	GO:1904707///positive regulation of vascular smooth muscle cell proliferation+++GO:0060347///heart trabecula formation+++GO:0007229///integrin-mediated signaling pathway+++GO:0001822///kidney development+++GO:1904754///positive regulation of vascular associated smooth muscle cell migration+++GO:0006508///proteolysis+++GO:1900087///positive regulation of G1/S transition of mitotic cell cycle+++GO:…	biological_process	reproduction+++multi-organism process+++positive regulation of biological process+++developmental process+++cellular process+++multicellular organismal process+++signaling+++negative regulation of biological process+++biological regulation+++metabolic process+++reproductive process+++regulation of biological process+++rhythmic process+++cell proliferation+++response to stimulus+++localization+++l…
968	'CD68'	mRNA	GO:0043312///neutrophil degranulation	biological_process	cellular process+++immune system process+++response to stimulus+++localization
972	'CD74'	mRNA	GO:0060907///positive regulation of macrophage cytokine production+++GO:0045058///T cell selection+++GO:0006886///intracellular protein transport+++GO:0070374///positive regulation of ERK1 and ERK2 cascade+++GO:0008283///cell proliferation+++GO:2000343///positive regulation of chemokine (C-X-C motif) ligand 2 production+++GO:0043030///regulation of macrophage activation+++GO:0050900///leukocyte m…	biological_process	multi-organism process+++developmental process+++positive regulation of biological process+++multicellular organismal process+++cellular process+++signaling+++negative regulation of biological process+++biological regulation+++metabolic process+++immune system process+++regulation of biological process+++cellular component organization or biogenesis+++cell proliferation+++biological adhesion+++re…
BGIG9606_36350		mRNA	GO:0090305///nucleic acid phosphodiester bond hydrolysis+++GO:0032197///transposition, RNA-mediated+++GO:0006310///DNA recombination+++GO:0032199///reverse transcription involved in RNA-mediated transposition	biological_process	cellular process+++metabolic process
BGIG9606_36519		mRNA	GO:0002227///innate immune response in mucosa+++GO:0006334///nucleosome assembly+++GO:0019731///antibacterial humoral response+++GO:0006342///chromatin silencing+++GO:0050830///defense response to Gram-positive bacterium+++GO:0010804///negative regulation of tumor necrosis factor-mediated signaling pathway+++GO:0000122///negative regulation of transcription by RNA polymerase II+++GO:0016567///pro…	biological_process	multi-organism process+++cellular process+++signaling+++negative regulation of biological process+++biological regulation+++metabolic process+++immune system process+++regulation of biological process+++cellular component organization or biogenesis+++cell killing+++response to stimulus
BGIG9606_37390		mRNA	GO:0042127///regulation of cell proliferation+++GO:0006351///transcription, DNA-templated+++GO:0045944///positive regulation of transcription by RNA polymerase II+++GO:1900036///positive regulation of cellular response to heat+++GO:0034605///cellular response to heat	biological_process	positive regulation of biological process+++cellular process+++biological regulation+++metabolic process+++regulation of biological process+++cell proliferation+++response to stimulus
BGIG9606_37454		mRNA	GO:0007017///microtubule-based process	biological_process	cellular process
BGIG9606_37658		mRNA	GO:0030334///regulation of cell migration+++GO:0070301///cellular response to hydrogen peroxide+++GO:0030154///cell differentiation+++GO:0051056///regulation of small GTPase mediated signal transduction+++GO:0030336///negative regulation of cell migration+++GO:0000281///mitotic cytokinesis+++GO:0008333///endosome to lysosome transport+++GO:0061154///endothelial tube morphogenesis+++GO:0071479///c…	biological_process	positive regulation of biological process+++developmental process+++multicellular organismal process+++cellular process+++signaling+++negative regulation of biological process+++biological regulation+++regulation of biological process+++response to stimulus+++biological adhesion+++locomotion+++localization
BGIG9606_38836		mRNA
BGIG9606_39137		mRNA
BGIG9606_39291		mRNA	GO:0016070///RNA metabolic process+++GO:0000398///mRNA splicing, via spliceosome	biological_process	cellular process+++metabolic process
BGIG9606_39859		mRNA
BGIG9606_41843		mRNA	GO:0050725///positive regulation of interleukin-1 beta biosynthetic process+++GO:0009749///response to glucose+++GO:0010628///positive regulation of gene expression+++GO:0046886///positive regulation of hormone biosynthetic process+++GO:0071506///cellular response to mycophenolic acid+++GO:0045893///positive regulation of transcription, DNA-templated+++GO:0002931///response to ischemia+++GO:00987…	biological_process	reproduction+++developmental process+++positive regulation of biological process+++multicellular organismal process+++cellular process+++signaling+++negative regulation of biological process+++biological regulation+++metabolic process+++reproductive process+++immune system process+++regulation of biological process+++rhythmic process+++cell proliferation+++response to stimulus
BGIG9606_42244		mRNA	GO:0090305///nucleic acid phosphodiester bond hydrolysis+++GO:0032197///transposition, RNA-mediated+++GO:0006310///DNA recombination+++GO:0032199///reverse transcription involved in RNA-mediated transposition	biological_process	cellular process+++metabolic process
BGIG9606_44262		mRNA
BGIG9606_44658		mRNA	GO:0090305///nucleic acid phosphodiester bond hydrolysis+++GO:0032197///transposition, RNA-mediated+++GO:0006310///DNA recombination+++GO:0032199///reverse transcription involved in RNA-mediated transposition	biological_process	cellular process+++metabolic process
BGIG9606_45679		mRNA	GO:0006839///mitochondrial transport+++GO:0009108///coenzyme biosynthetic process	biological_process	cellular process+++metabolic process+++localization
BGIG9606_45850		mRNA	GO:0010468///regulation of gene expression	biological_process	biological regulation+++metabolic process+++regulation of biological process
BGIG9606_47299		mRNA
BGIG9606_47722		mRNA
BGIG9606_49693		mRNA	GO:0007601///visual perception+++GO:0006364///rRNA processing+++GO:0000469///cleavage involved in rRNA processing+++GO:0030490///maturation of SSU-rRNA	biological_process	multicellular organismal process+++cellular process+++metabolic process+++cellular component organization or biogenesis
BGIG9606_49799		mRNA
BGIG9606_50428		mRNA
BGIG9606_50580		mRNA	GO:0043984///histone H4-K16 acetylation	biological_process	cellular process+++metabolic process+++cellular component organization or biogenesis
BGIG9606_50608		mRNA
BGIG9606_51867		mRNA
BGIG9606_52447		mRNA
BGIG9606_52676		mRNA	GO:0006405///RNA export from nucleus+++GO:0006406///mRNA export from nucleus+++GO:0031124///mRNA 3'-end processing+++GO:0016973///poly(A)+ mRNA export from nucleus+++GO:0045727///positive regulation of translation	biological_process	positive regulation of biological process+++cellular process+++biological regulation+++metabolic process+++regulation of biological process+++localization
BGIG9606_52818		mRNA
BGIG9606_53573		mRNA	GO:1901998///toxin transport	biological_process	localization
BGIG9606_54323		mRNA	GO:0006468///protein phosphorylation	biological_process	cellular process+++metabolic process
BGIG9606_54498		mRNA	GO:0042127///regulation of cell proliferation+++GO:0097190///apoptotic signaling pathway+++GO:0033209///tumor necrosis factor-mediated signaling pathway+++GO:0042981///regulation of apoptotic process+++GO:0031295///T cell costimulation+++GO:0006955///immune response+++GO:0006954///inflammatory response+++GO:0007166///cell surface receptor signaling pathway+++GO:0007275///multicellular organism de…	biological_process	multi-organism process+++positive regulation of biological process+++developmental process+++multicellular organismal process+++cellular process+++signaling+++biological regulation+++immune system process+++regulation of biological process+++cell proliferation+++biological adhesion+++response to stimulus
BGIG9606_54531		mRNA	GO:0090305///nucleic acid phosphodiester bond hydrolysis+++GO:0042127///regulation of cell proliferation+++GO:0032197///transposition, RNA-mediated+++GO:0019933///cAMP-mediated signaling+++GO:0043405///regulation of MAP kinase activity+++GO:0006310///DNA recombination+++GO:0007265///Ras protein signal transduction+++GO:0032199///reverse transcription involved in RNA-mediated transposition+++GO:00…	biological_process	positive regulation of biological process+++cellular process+++signaling+++biological regulation+++metabolic process+++regulation of biological process+++cell proliferation+++response to stimulus
BGIG9606_54558		mRNA	GO:0006685///sphingomyelin catabolic process+++GO:0006687///glycosphingolipid metabolic process+++GO:0008156///negative regulation of DNA replication+++GO:0006684///sphingomyelin metabolic process+++GO:0008285///negative regulation of cell proliferation	biological_process	cellular process+++negative regulation of biological process+++biological regulation+++metabolic process+++regulation of biological process+++cell proliferation
BGIG9606_54592		mRNA	GO:0007275///multicellular organism development	biological_process	developmental process+++multicellular organismal process
BGIG9606_54708		mRNA	GO:0006355///regulation of transcription, DNA-templated+++GO:1901224///positive regulation of NIK/NF-kappaB signaling+++GO:0007219///Notch signaling pathway+++GO:1990830///cellular response to leukemia inhibitory factor+++GO:1900746///regulation of vascular endothelial growth factor signaling pathway+++GO:0043542///endothelial cell migration+++GO:0043117///positive regulation of vascular permeabi…	biological_process	positive regulation of biological process+++multicellular organismal process+++cellular process+++signaling+++biological regulation+++metabolic process+++regulation of biological process+++response to stimulus+++localization+++locomotion
BGIG9606_54754		mRNA	GO:0016311///dephosphorylation+++GO:0000188///inactivation of MAPK activity	biological_process	cellular process+++signaling+++negative regulation of biological process+++biological regulation+++metabolic process+++regulation of biological process+++response to stimulus
BGIG9606_54780		mRNA	GO:0006355///regulation of transcription, DNA-templated+++GO:0006351///transcription, DNA-templated	biological_process	cellular process+++biological regulation+++metabolic process+++regulation of biological process
BGIG9606_55002		mRNA	GO:0045893///positive regulation of transcription, DNA-templated+++GO:0006367///transcription initiation from RNA polymerase II promoter+++GO:0006366///transcription by RNA polymerase II+++GO:1901796///regulation of signal transduction by p53 class mediator	biological_process	positive regulation of biological process+++cellular process+++signaling+++biological regulation+++metabolic process+++regulation of biological process+++response to stimulus
BGIG9606_55062		mRNA	GO:0006661///phosphatidylinositol biosynthetic process+++GO:0043687///post-translational protein modification+++GO:0043161///proteasome-mediated ubiquitin-dependent protein catabolic process+++GO:0010506///regulation of autophagy+++GO:0014066///regulation of phosphatidylinositol 3-kinase signaling+++GO:0016032///viral process+++GO:0016579///protein deubiquitination+++GO:0006644///phospholipid met…	biological_process	multi-organism process+++positive regulation of biological process+++cellular process+++signaling+++biological regulation+++metabolic process+++regulation of biological process+++cellular component organization or biogenesis+++response to stimulus
BGIG9606_55285		mRNA	GO:0006296///nucleotide-excision repair, DNA incision, 5'-to lesion+++GO:0070673///response to interleukin-18+++GO:0006289///nucleotide-excision repair+++GO:0006367///transcription initiation from RNA polymerase II promoter+++GO:0070830///bicellular tight junction assembly+++GO:0070911///global genome nucleotide-excision repair+++GO:0006283///transcription-coupled nucleotide-excision repair+++GO:…	biological_process	positive regulation of biological process+++cellular process+++signaling+++negative regulation of biological process+++biological regulation+++metabolic process+++regulation of biological process+++cellular component organization or biogenesis+++response to stimulus+++localization
BGIG9606_55349		mRNA	GO:0090305///nucleic acid phosphodiester bond hydrolysis+++GO:0032197///transposition, RNA-mediated+++GO:0006310///DNA recombination+++GO:0032199///reverse transcription involved in RNA-mediated transposition	biological_process	cellular process+++metabolic process
BGIG9606_68512		mRNA
BGIG9606_68651		mRNA	GO:0007015///actin filament organization+++GO:0090527///actin filament reorganization+++GO:0034314///Arp2/3 complex-mediated actin nucleation+++GO:0007050///cell cycle arrest+++GO:0097320///plasma membrane tubulation+++GO:0006888///ER to Golgi vesicle-mediated transport+++GO:0048041///focal adhesion assembly+++GO:0030032///lamellipodium assembly+++GO:0051127///positive regulation of actin nucleat…	biological_process	positive regulation of biological process+++cellular process+++negative regulation of biological process+++biological regulation+++regulation of biological process+++cellular component organization or biogenesis+++biological adhesion+++localization

## Sheet: GO-CC terms
Gene ID	Gene Symbol	Type	GO_C Term	GO_C Term Level1	GO_C Term Level2
100008586	'GAGE12F'	mRNA
100128242	'LOC100128242'	mRNA
100129307	'LOC100129307'	mRNA
100130086	'HSFX2'	mRNA	GO:0005634///nucleus+++GO:0005737///cytoplasm	cellular_component	organelle+++cell part+++cell
100137049	'PLA2G4B'	mRNA	GO:0005739///mitochondrion+++GO:0016020///membrane+++GO:0005576///extracellular region+++GO:0005829///cytosol+++GO:0031901///early endosome membrane+++GO:0005743///mitochondrial inner membrane+++GO:0005768///endosome+++GO:0031966///mitochondrial membrane+++GO:0005737///cytoplasm	cellular_component	organelle+++cell part+++extracellular region+++membrane+++cell+++organelle part
100271849	'MEF2B'	mRNA	GO:0005634///nucleus+++GO:0005667///transcription factor complex	cellular_component	protein-containing complex+++organelle+++cell part+++cell
100302736	'TMED7-TICAM2'	mRNA	GO:0016021///integral component of membrane+++GO:0016020///membrane+++GO:0005793///endoplasmic reticulum-Golgi intermediate compartment+++GO:0005794///Golgi apparatus+++GO:0005783///endoplasmic reticulum+++GO:0030134///COPII-coated ER to Golgi transport vesicle	cellular_component	organelle+++cell part+++membrane part+++membrane+++cell
100526740	'ATP5MF-PTCD1'	mRNA	GO:0005759///mitochondrial matrix	cellular_component	organelle+++cell part+++membrane-enclosed lumen+++cell+++organelle part
100526832	'PHOSPHO2-KLHL23'	mRNA	GO:0070062///extracellular exosome+++GO:0031463///Cul3-RING ubiquitin ligase complex+++GO:0005829///cytosol+++GO:0016020///membrane	cellular_component	extracellular region part+++protein-containing complex+++organelle+++cell part+++extracellular region+++membrane+++cell
100527943	'TGIF2-RAB5IF'	mRNA	GO:0016021///integral component of membrane+++GO:0016020///membrane+++GO:0005634///nucleus	cellular_component	organelle+++cell part+++membrane part+++membrane+++cell
100533181	'FXYD6-FXYD2'	mRNA	GO:0016021///integral component of membrane+++GO:0016020///membrane	cellular_component	membrane part+++membrane
100533997	'MAGEA10-MAGEA5'	mRNA	GO:0005829///cytosol+++GO:0005654///nucleoplasm	cellular_component	organelle+++cell part+++membrane-enclosed lumen+++cell+++organelle part
100996746	'SPDYE11'	mRNA
101059949	'LOC101059949'	mRNA
101060389	'TBC1D3D'	mRNA	GO:0016020///membrane+++GO:0031901///early endosome membrane+++GO:0005886///plasma membrane	cellular_component	organelle+++cell part+++cell+++membrane+++organelle part
10202	'DHRS2'	mRNA	GO:0005739///mitochondrion+++GO:0005635///nuclear envelope+++GO:0005759///mitochondrial matrix+++GO:0005634///nucleus+++GO:0005737///cytoplasm	cellular_component	organelle+++cell part+++membrane-enclosed lumen+++cell+++organelle part
102723360	'LOC102723360'	mRNA	GO:0031090///organelle membrane+++GO:0005634///nucleus+++GO:0005737///cytoplasm+++GO:0005789///endoplasmic reticulum membrane	cellular_component	organelle+++cell part+++membrane part+++membrane+++cell+++organelle part
102723737	'CT45A8'	mRNA	GO:0032039///integrator complex	cellular_component	protein-containing complex+++organelle+++cell part+++cell+++organelle part
102724951	'LOC102724951'	mRNA	GO:0005789///endoplasmic reticulum membrane+++GO:0005737///cytoplasm+++GO:0005634///nucleus+++GO:0031090///organelle membrane	cellular_component	organelle+++membrane+++cell+++cell part+++organelle part+++membrane part
105371932	'LOC105371932'	mRNA	GO:0005634///nucleus	cellular_component	organelle+++cell+++cell part
105375938	'LOC105375938'	mRNA
105378193	'LOC105378193'	mRNA
10610	'ST6GALNAC2'	mRNA	GO:0016021///integral component of membrane+++GO:0016020///membrane+++GO:0000139///Golgi membrane+++GO:0005794///Golgi apparatus	cellular_component	organelle+++cell part+++membrane part+++cell+++membrane+++organelle part
10628	'TXNIP'	mRNA	GO:0005829///cytosol+++GO:0005758///mitochondrial intermembrane space+++GO:0005634///nucleus+++GO:0005737///cytoplasm	cellular_component	organelle+++cell part+++membrane-enclosed lumen+++cell+++organelle part
107303344	'SETDB2-PHF11'	mRNA	GO:0031965///nuclear membrane+++GO:0005694///chromosome+++GO:0005634///nucleus+++GO:0005829///cytosol+++GO:0005654///nucleoplasm	cellular_component	organelle+++cell part+++membrane-enclosed lumen+++membrane+++cell+++organelle part
10769	'PLK2'	mRNA	GO:0000785///chromatin+++GO:0030425///dendrite+++GO:0005622///intracellular+++GO:0005829///cytosol+++GO:0005814///centriole+++GO:0005856///cytoskeleton+++GO:0005813///centrosome+++GO:0042995///cell projection+++GO:0005737///cytoplasm	cellular_component	organelle+++cell part+++cell+++organelle part
107984025	'LOC107984025'	mRNA	GO:0005794///Golgi apparatus	cellular_component	organelle+++cell part+++cell
107984124	'LOC107984124'	mRNA	GO:0016021///integral component of membrane	cellular_component	membrane part+++membrane
107984159	'LOC107984159'	mRNA	GO:0022627///cytosolic small ribosomal subunit+++GO:0005925///focal adhesion+++GO:0005840///ribosome+++GO:0005730///nucleolus+++GO:0005829///cytosol+++GO:0005654///nucleoplasm+++GO:0016020///membrane	cellular_component	protein-containing complex+++organelle+++cell part+++membrane-enclosed lumen+++cell junction+++membrane+++cell+++organelle part
107984512	'LOC107984512'	mRNA
107986353	'LOC107986353'	mRNA	GO:0016021///integral component of membrane	cellular_component	membrane part+++membrane
107986754	'LOC107986754'	mRNA
107986800	'LOC107986800'	mRNA
107987254	'LOC107987254'	mRNA
10912	'GADD45G'	mRNA	GO:0005634///nucleus+++GO:0005737///cytoplasm	cellular_component	organelle+++cell part+++cell
109703458	'HTD2'	mRNA	GO:0005739///mitochondrion+++GO:0005730///nucleolus+++GO:0005759///mitochondrial matrix	cellular_component	organelle+++cell part+++membrane-enclosed lumen+++cell+++organelle part
11172	'INSL6'	mRNA	GO:0005575///cellular_component+++GO:0005576///extracellular region	cellular_component	extracellular region+++cellular_component
11186	'RASSF1'	mRNA	GO:0015630///microtubule cytoskeleton+++GO:0005815///microtubule organizing center+++GO:0005856///cytoskeleton+++GO:0005819///spindle+++GO:0005874///microtubule+++GO:0000922///spindle pole+++GO:0005634///nucleus+++GO:0005737///cytoplasm	cellular_component	supramolecular complex+++organelle+++cell part+++cell+++organelle part
112267940	'LOC112267940'	mRNA	GO:0016021///integral component of membrane	cellular_component	membrane part+++membrane
112268237	'LOC112268237'	mRNA	GO:0030669///clathrin-coated endocytic vesicle membrane+++GO:0016021///integral component of membrane+++GO:0031901///early endosome membrane+++GO:0005886///plasma membrane	cellular_component	organelle+++cell part+++membrane part+++cell+++membrane+++organelle part
112268238	'LOC112268238'	mRNA	GO:0070062///extracellular exosome+++GO:0000790///nuclear chromatin+++GO:0032991///protein-containing complex+++GO:0005615///extracellular space+++GO:0000785///chromatin+++GO:0035059///RCAF complex+++GO:0005634///nucleus+++GO:0000788///nuclear nucleosome+++GO:0005700///polytene chromosome+++GO:0005829///cytosol+++GO:0005654///nucleoplasm+++GO:0000228///nuclear chromosome+++GO:0000786///nucleosome	cellular_component	extracellular region part+++protein-containing complex+++organelle+++cell part+++membrane-enclosed lumen+++extracellular region+++cell+++organelle part
112268348	'LOC112268348'	mRNA	GO:0016021///integral component of membrane	cellular_component	membrane part+++membrane
126068	'ZNF441'	mRNA	GO:0005634///nucleus	cellular_component	organelle+++cell part+++cell
128497	'SPATA25'	mRNA	GO:0005575///cellular_component+++GO:0016021///integral component of membrane+++GO:0016020///membrane	cellular_component	membrane part+++membrane+++cellular_component
131616	'TMEM42'	mRNA	GO:0016021///integral component of membrane+++GO:0016020///membrane	cellular_component	membrane part+++membrane
131890	'GRK7'	mRNA	GO:0016020///membrane+++GO:0097381///photoreceptor disc membrane	cellular_component	organelle+++cell part+++membrane part+++cell+++membrane+++organelle part
133	'ADM'	mRNA	GO:0005615///extracellular space+++GO:0005576///extracellular region+++GO:0005737///cytoplasm	cellular_component	extracellular region part+++cell part+++extracellular region+++cell
133121	'ENPP6'	mRNA	GO:0016020///membrane+++GO:0005576///extracellular region+++GO:0031225///anchored component of membrane+++GO:0070062///extracellular exosome+++GO:0005886///plasma membrane	cellular_component	extracellular region part+++organelle+++cell part+++membrane part+++extracellular region+++cell+++membrane
146310	'RNF151'	mRNA	GO:0005634///nucleus+++GO:0005737///cytoplasm	cellular_component	organelle+++cell part+++cell
147837	'ZNF563'	mRNA	GO:0005634///nucleus	cellular_component	organelle+++cell part+++cell
1490	'CTGF'	mRNA	GO:0005801///cis-Golgi network+++GO:0062023///collagen-containing extracellular matrix+++GO:0005615///extracellular space+++GO:0005576///extracellular region+++GO:0005829///cytosol+++GO:0031012///extracellular matrix+++GO:0048471///perinuclear region of cytoplasm+++GO:0005938///cell cortex+++GO:0005886///plasma membrane	cellular_component	extracellular region part+++organelle+++cell part+++extracellular region+++membrane+++cell+++organelle part
149647	'FAM71A'	mRNA	GO:0005634///nucleus	cellular_component	organelle+++cell part+++cell
150221	'RIMBP3C'	mRNA	GO:0005575///cellular_component+++GO:0005856///cytoskeleton+++GO:0002177///manchette+++GO:0005634///nucleus+++GO:0005737///cytoplasm	cellular_component	organelle+++cell part+++cellular_component+++cell+++organelle part
151516	'ASPRV1'	mRNA	GO:0016021///integral component of membrane+++GO:0016020///membrane	cellular_component	membrane part+++membrane
153222	'CREBRF'	mRNA	GO:0005654///nucleoplasm+++GO:0016604///nuclear body+++GO:0005634///nucleus+++GO:0005737///cytoplasm	cellular_component	organelle+++cell part+++membrane-enclosed lumen+++cell+++organelle part
157807	'CLVS1'	mRNA	GO:0005802///trans-Golgi network+++GO:0016020///membrane+++GO:0031901///early endosome membrane+++GO:0030136///clathrin-coated vesicle+++GO:0005794///Golgi apparatus+++GO:0005768///endosome+++GO:0032588///trans-Golgi network membrane+++GO:0031410///cytoplasmic vesicle	cellular_component	organelle+++cell part+++membrane+++cell+++organelle part
1600	'DAB1'	mRNA	GO:0048471///perinuclear region of cytoplasm+++GO:0005743///mitochondrial inner membrane+++GO:0014069///postsynaptic density+++GO:0005903///brush border+++GO:0043025///neuronal cell body+++GO:0016021///integral component of membrane+++GO:0045177///apical part of cell+++GO:0031966///mitochondrial membrane+++GO:0005634///nucleus+++GO:0005622///intracellular+++GO:0005829///cytosol+++GO:0043231///int…	cellular_component	synapse part+++organelle+++cell part+++membrane part+++synapse+++membrane+++cell+++organelle part
163051	'ZNF709'	mRNA	GO:0005634///nucleus	cellular_component	organelle+++cell part+++cell
163059	'ZNF433'	mRNA	GO:0005634///nucleus	cellular_component	organelle+++cell part+++cell
165904	'XIRP1'	mRNA	GO:0001725///stress fiber+++GO:0005925///focal adhesion+++GO:0030054///cell junction	cellular_component	organelle+++cell part+++cell junction+++cell+++organelle part
166929	'SGMS2'	mRNA	GO:0016021///integral component of membrane+++GO:0016020///membrane+++GO:0000139///Golgi membrane+++GO:0030176///integral component of endoplasmic reticulum membrane+++GO:0005794///Golgi apparatus+++GO:0005887///integral component of plasma membrane+++GO:0030173///integral component of Golgi membrane+++GO:0005886///plasma membrane	cellular_component	organelle+++cell part+++membrane part+++cell+++membrane+++organelle part
169522	'KCNV2'	mRNA	GO:0016021///integral component of membrane+++GO:0008076///voltage-gated potassium channel complex+++GO:0016020///membrane+++GO:0005886///plasma membrane	cellular_component	protein-containing complex+++cell part+++membrane part+++cell+++membrane
1839	'HBEGF'	mRNA	GO:0016021///integral component of membrane+++GO:0016020///membrane+++GO:0005615///extracellular space+++GO:0005576///extracellular region+++GO:0030666///endocytic vesicle membrane+++GO:0005887///integral component of plasma membrane+++GO:0030669///clathrin-coated endocytic vesicle membrane+++GO:0009986///cell surface+++GO:0005886///plasma membrane	cellular_component	extracellular region part+++organelle+++cell part+++membrane part+++extracellular region+++cell+++membrane+++organelle part
1843	'DUSP1'	mRNA	GO:0005634///nucleus+++GO:0005737///cytoplasm	cellular_component	organelle+++cell part+++cell
1958	'EGR1'	mRNA	GO:0005654///nucleoplasm+++GO:0005634///nucleus+++GO:0005737///cytoplasm	cellular_component	organelle+++cell part+++membrane-enclosed lumen+++cell+++organelle part
195828	'ZNF367'	mRNA	GO:0016021///integral component of membrane+++GO:0005730///nucleolus+++GO:0016020///membrane+++GO:0005654///nucleoplasm+++GO:0072686///mitotic spindle+++GO:0005813///centrosome+++GO:0005634///nucleus+++GO:0005737///cytoplasm	cellular_component	organelle+++cell part+++membrane part+++membrane-enclosed lumen+++membrane+++cell+++organelle part
1959	'EGR2'	mRNA	GO:0005654///nucleoplasm+++GO:0043231///intracellular membrane-bounded organelle+++GO:0005634///nucleus+++GO:0005737///cytoplasm	cellular_component	organelle+++cell part+++membrane-enclosed lumen+++cell+++organelle part
1960	'EGR3'	mRNA	GO:0005634///nucleus	cellular_component	organelle+++cell part+++cell
196541	'METTL21C'	mRNA	GO:0032991///protein-containing complex+++GO:0005634///nucleus	cellular_component	protein-containing complex+++organelle+++cell part+++cell
200350	'FOXD4L1'	mRNA	GO:0005634///nucleus	cellular_component	organelle+++cell part+++cell
222537	'HS3ST5'	mRNA	GO:0070062///extracellular exosome+++GO:0022627///cytosolic small ribosomal subunit+++GO:0030686///90S preribosome+++GO:0016021///integral component of membrane+++GO:0000139///Golgi membrane+++GO:0005634///nucleus+++GO:0005737///cytoplasm+++GO:0005886///plasma membrane+++GO:0005829///cytosol+++GO:0005654///nucleoplasm+++GO:0016020///membrane	cellular_component	extracellular region part+++protein-containing complex+++organelle+++cell part+++membrane part+++membrane-enclosed lumen+++extracellular region+++cell+++membrane+++organelle part
229	'ALDOB'	mRNA	GO:0005815///microtubule organizing center+++GO:0005829///cytosol+++GO:0005856///cytoskeleton+++GO:0070062///extracellular exosome+++GO:0034451///centriolar satellite+++GO:0005737///cytoplasm	cellular_component	extracellular region part+++organelle+++cell part+++extracellular region+++cell+++organelle part
23228	'PLCL2'	mRNA	GO:0005737///cytoplasm	cellular_component	cell part+++cell
23237	'ARC'	mRNA	GO:0098978///glutamatergic synapse+++GO:0001669///acrosomal vesicle+++GO:0098839///postsynaptic density membrane+++GO:0045121///membrane raft+++GO:1903561///extracellular vesicle+++GO:0098845///postsynaptic endosome+++GO:0005938///cell cortex+++GO:0043025///neuronal cell body+++GO:0015629///actin cytoskeleton+++GO:0043197///dendritic spine+++GO:0031901///early endosome membrane+++GO:0005737///cyt…	cellular_component	synapse part+++extracellular region part+++organelle+++cell part+++membrane part+++extracellular region+++synapse+++cell junction+++membrane+++cell+++organelle part
23409	'SIRT4'	mRNA	GO:0005739///mitochondrion+++GO:0005759///mitochondrial matrix+++GO:0005743///mitochondrial inner membrane	cellular_component	organelle+++cell part+++membrane-enclosed lumen+++membrane+++cell+++organelle part
2353	'FOS'	mRNA	GO:0016020///membrane+++GO:0005829///cytosol+++GO:0005654///nucleoplasm+++GO:0005783///endoplasmic reticulum+++GO:0005667///transcription factor complex+++GO:0035976///transcription factor AP-1 complex+++GO:0043005///neuron projection+++GO:0032993///protein-DNA complex+++GO:0005634///nucleus+++GO:0005737///cytoplasm	cellular_component	protein-containing complex+++organelle+++cell part+++membrane-enclosed lumen+++membrane+++cell+++organelle part
2354	'FOSB'	mRNA	GO:0005654///nucleoplasm+++GO:0043231///intracellular membrane-bounded organelle+++GO:0005634///nucleus	cellular_component	organelle+++cell part+++membrane-enclosed lumen+++cell+++organelle part
23645	'PPP1R15A'	mRNA	GO:0005739///mitochondrion+++GO:0016020///membrane+++GO:0005829///cytosol+++GO:0005741///mitochondrial outer membrane+++GO:0005794///Golgi apparatus+++GO:0005783///endoplasmic reticulum+++GO:0005789///endoplasmic reticulum membrane+++GO:0000164///protein phosphatase type 1 complex+++GO:0005737///cytoplasm	cellular_component	protein-containing complex+++organelle+++cell part+++membrane part+++membrane+++cell+++organelle part
23767	'FLRT3'	mRNA	GO:0016021///integral component of membrane+++GO:0016020///membrane+++GO:0005615///extracellular space+++GO:0043679///axon terminus+++GO:0005576///extracellular region+++GO:0005829///cytosol+++GO:0097060///synaptic membrane+++GO:0044295///axonal growth cone+++GO:0031012///extracellular matrix+++GO:0005783///endoplasmic reticulum+++GO:0005925///focal adhesion+++GO:0030054///cell junction+++GO:0030…	cellular_component	synapse part+++extracellular region part+++organelle+++cell part+++membrane part+++synapse+++extracellular region+++cell junction+++membrane+++cell+++organelle part
25758	'KIAA1549L'	mRNA	GO:0016021///integral component of membrane+++GO:0016020///membrane	cellular_component	membrane part+++membrane
26049	'FAM169A'	mRNA	GO:0005635///nuclear envelope+++GO:0016020///membrane+++GO:0005637///nuclear inner membrane+++GO:0005634///nucleus	cellular_component	organelle+++cell part+++membrane+++cell+++organelle part
26494	'OR8G1'	mRNA	GO:0016021///integral component of membrane+++GO:0016020///membrane+++GO:0005886///plasma membrane	cellular_component	cell part+++membrane part+++cell+++membrane
27019	'DNAI1'	mRNA	GO:0030286///dynein complex+++GO:0005929///cilium+++GO:0005856///cytoskeleton+++GO:0005874///microtubule+++GO:0005813///centrosome+++GO:0036157///outer dynein arm+++GO:0042995///cell projection+++GO:0005737///cytoplasm	cellular_component	protein-containing complex+++supramolecular complex+++organelle+++cell part+++cell+++organelle part
27111	'SDCBP2'	mRNA	GO:0016607///nuclear speck+++GO:0005730///nucleolus+++GO:0016020///membrane+++GO:0005654///nucleoplasm+++GO:0070062///extracellular exosome+++GO:0005886///plasma membrane+++GO:0005634///nucleus+++GO:0005737///cytoplasm	cellular_component	extracellular region part+++organelle+++cell part+++membrane-enclosed lumen+++extracellular region+++membrane+++cell+++organelle part
2826	'CCR10'	mRNA	GO:0005887///integral component of plasma membrane+++GO:0005783///endoplasmic reticulum+++GO:0009986///cell surface+++GO:0005886///plasma membrane	cellular_component	organelle+++cell part+++membrane part+++membrane+++cell
282618	'IFNL1'	mRNA	GO:0032002///interleukin-28 receptor complex+++GO:0005615///extracellular space+++GO:0005576///extracellular region	cellular_component	extracellular region part+++protein-containing complex+++cell part+++membrane part+++extracellular region+++cell+++membrane
283807	'FBXL22'	mRNA	GO:0005730///nucleolus+++GO:0005829///cytosol+++GO:0030018///Z disc+++GO:0005737///cytoplasm	cellular_component	supramolecular complex+++organelle+++cell part+++membrane-enclosed lumen+++cell+++organelle part
284040	'CDRT4'	mRNA
284391	'ZNF844'	mRNA	GO:0005634///nucleus	cellular_component	organelle+++cell part+++cell
28999	'KLF15'	mRNA	GO:0005634///nucleus	cellular_component	organelle+++cell part+++cell
29881	'NPC1L1'	mRNA	GO:0030659///cytoplasmic vesicle membrane+++GO:0016021///integral component of membrane+++GO:0016020///membrane+++GO:0044214///spanning component of plasma membrane+++GO:0016324///apical plasma membrane+++GO:0031526///brush border membrane+++GO:0005886///plasma membrane+++GO:0031410///cytoplasmic vesicle	cellular_component	organelle+++cell part+++membrane part+++cell+++membrane+++organelle part
29951	'PDZRN4'	mRNA
3039	'HBA1'	mRNA	GO:0016020///membrane+++GO:0005615///extracellular space+++GO:0005576///extracellular region+++GO:0005829///cytosol+++GO:0031838///haptoglobin-hemoglobin complex+++GO:0070062///extracellular exosome+++GO:0072562///blood microparticle+++GO:0005833///hemoglobin complex+++GO:0022627///cytosolic small ribosomal subunit+++GO:0071682///endocytic vesicle lumen	cellular_component	extracellular region part+++protein-containing complex+++organelle+++cell part+++membrane-enclosed lumen+++extracellular region+++membrane+++cell+++organelle part
3040	'HBA2'	mRNA	GO:0005833///hemoglobin complex	cellular_component	protein-containing complex+++cell part+++cell
3043	'HBB'	mRNA	GO:0070062///extracellular exosome+++GO:0071682///endocytic vesicle lumen+++GO:0072562///blood microparticle+++GO:0031838///haptoglobin-hemoglobin complex+++GO:0005833///hemoglobin complex+++GO:0005615///extracellular space+++GO:1904813///ficolin-1-rich granule lumen+++GO:0005576///extracellular region+++GO:1904724///tertiary granule lumen+++GO:0005829///cytosol	cellular_component	extracellular region part+++protein-containing complex+++organelle+++cell part+++membrane-enclosed lumen+++extracellular region+++cell+++organelle part
3122	'HLA-DRA'	mRNA	GO:0016021///integral component of membrane+++GO:0012507///ER to Golgi transport vesicle membrane+++GO:0016020///membrane+++GO:0000139///Golgi membrane+++GO:0030658///transport vesicle membrane+++GO:0010008///endosome membrane+++GO:0005765///lysosomal membrane+++GO:0005794///Golgi apparatus+++GO:0005768///endosome+++GO:0005783///endoplasmic reticulum+++GO:0031902///late endosome membrane+++GO:007…	cellular_component	extracellular region part+++protein-containing complex+++organelle+++cell part+++membrane part+++extracellular region+++cell+++membrane+++organelle part
3303	'HSPA1A'	mRNA	GO:0016607///nuclear speck+++GO:0005739///mitochondrion+++GO:0005815///microtubule organizing center+++GO:0005576///extracellular region+++GO:0005829///cytosol+++GO:0005814///centriole+++GO:0016234///inclusion body+++GO:0005654///nucleoplasm+++GO:0016235///aggresome+++GO:0008180///COP9 signalosome+++GO:1990904///ribonucleoprotein complex+++GO:0000151///ubiquitin ligase complex+++GO:0005856///cyto…	cellular_component	extracellular region part+++protein-containing complex+++organelle+++cell part+++membrane-enclosed lumen+++extracellular region+++cell junction+++cell+++organelle part
3304	'HSPA1B'	mRNA	GO:0016607///nuclear speck+++GO:0005739///mitochondrion+++GO:0005815///microtubule organizing center+++GO:0005576///extracellular region+++GO:0005829///cytosol+++GO:0005814///centriole+++GO:0016234///inclusion body+++GO:0005654///nucleoplasm+++GO:0016235///aggresome+++GO:0008180///COP9 signalosome+++GO:1990904///ribonucleoprotein complex+++GO:0000151///ubiquitin ligase complex+++GO:0005856///cyto…	cellular_component	extracellular region part+++protein-containing complex+++organelle+++cell part+++membrane-enclosed lumen+++extracellular region+++cell junction+++cell+++organelle part
3310	'HSPA6'	mRNA	GO:0005576///extracellular region+++GO:0005829///cytosol+++GO:0005814///centriole+++GO:0008180///COP9 signalosome+++GO:0070062///extracellular exosome+++GO:0072562///blood microparticle+++GO:1904813///ficolin-1-rich granule lumen+++GO:0032991///protein-containing complex+++GO:0034774///secretory granule lumen+++GO:0005634///nucleus+++GO:0005737///cytoplasm	cellular_component	extracellular region part+++protein-containing complex+++organelle+++cell part+++membrane-enclosed lumen+++extracellular region+++cell+++organelle part
3337	'DNAJB1'	mRNA	GO:0043197///dendritic spine+++GO:0005730///nucleolus+++GO:0043025///neuronal cell body+++GO:0005829///cytosol+++GO:0098794///postsynapse+++GO:0005654///nucleoplasm+++GO:0070062///extracellular exosome+++GO:0014069///postsynaptic density+++GO:0098978///glutamatergic synapse+++GO:0061827///sperm head+++GO:0005634///nucleus+++GO:0005737///cytoplasm	cellular_component	synapse part+++extracellular region part+++organelle+++cell part+++membrane-enclosed lumen+++extracellular region+++synapse+++cell+++organelle part
339291	'LRRC30'	mRNA	GO:0001917///photoreceptor inner segment+++GO:0042622///photoreceptor outer segment membrane	cellular_component	organelle+++cell part+++membrane part+++membrane+++cell+++organelle part
3397	'ID1'	mRNA	GO:0005654///nucleoplasm+++GO:0005794///Golgi apparatus+++GO:0005813///centrosome+++GO:0005634///nucleus+++GO:0005737///cytoplasm	cellular_component	organelle+++cell part+++membrane-enclosed lumen+++cell+++organelle part
3398	'ID2'	mRNA	GO:0005829///cytosol+++GO:0032991///protein-containing complex+++GO:0005634///nucleus+++GO:0005737///cytoplasm	cellular_component	protein-containing complex+++organelle+++cell part+++cell
340267	'COL28A1'	mRNA	GO:0062023///collagen-containing extracellular matrix+++GO:0005615///extracellular space+++GO:0005576///extracellular region+++GO:0005788///endoplasmic reticulum lumen+++GO:0031012///extracellular matrix+++GO:0005581///collagen trimer+++GO:0005604///basement membrane	cellular_component	extracellular region part+++protein-containing complex+++organelle+++cell part+++membrane-enclosed lumen+++extracellular region+++cell+++organelle part
340359	'KLHL38'	mRNA	GO:0031463///Cul3-RING ubiquitin ligase complex	cellular_component	protein-containing complex+++cell part+++cell
341350	'OVCH1'	mRNA	GO:0005576///extracellular region	cellular_component	extracellular region
3433	'IFIT2'	mRNA	GO:0005829///cytosol+++GO:0005783///endoplasmic reticulum+++GO:0005737///cytoplasm	cellular_component	organelle+++cell part+++cell
3491	'CYR61'	mRNA	GO:0062023///collagen-containing extracellular matrix+++GO:0005576///extracellular region+++GO:0005788///endoplasmic reticulum lumen+++GO:0031012///extracellular matrix	cellular_component	extracellular region part+++organelle+++cell part+++membrane-enclosed lumen+++extracellular region+++cell+++organelle part
349334	'FOXD4L4'	mRNA	GO:0005634///nucleus	cellular_component	organelle+++cell part+++cell
3575	'IL7R'	mRNA	GO:0016021///integral component of membrane+++GO:0016020///membrane+++GO:0005576///extracellular region+++GO:0030665///clathrin-coated vesicle membrane+++GO:0009897///external side of plasma membrane+++GO:0005886///plasma membrane	cellular_component	organelle+++cell part+++membrane part+++extracellular region+++cell+++membrane+++organelle part
3592	'IL12A'	mRNA	GO:0043514///interleukin-12 complex+++GO:0005615///extracellular space+++GO:0005576///extracellular region+++GO:0031906///late endosome lumen+++GO:0005788///endoplasmic reticulum lumen+++GO:0009986///cell surface+++GO:0005737///cytoplasm	cellular_component	extracellular region part+++protein-containing complex+++organelle+++cell part+++membrane-enclosed lumen+++extracellular region+++cell+++organelle part
3725	'JUN'	mRNA	GO:0000228///nuclear chromosome+++GO:0005829///cytosol+++GO:0000790///nuclear chromatin+++GO:0005654///nucleoplasm+++GO:0017053///transcriptional repressor complex+++GO:0005667///transcription factor complex+++GO:0035976///transcription factor AP-1 complex+++GO:0005719///nuclear euchromatin+++GO:0005634///nucleus	cellular_component	protein-containing complex+++organelle+++cell part+++membrane-enclosed lumen+++cell+++organelle part
3754	'KCNF1'	mRNA	GO:0016021///integral component of membrane+++GO:0008076///voltage-gated potassium channel complex+++GO:0016020///membrane+++GO:0005886///plasma membrane	cellular_component	protein-containing complex+++cell part+++membrane part+++cell+++membrane
387763	'C11orf96'	mRNA
388403	'YPEL2'	mRNA	GO:0005730///nucleolus+++GO:0005634///nucleus	cellular_component	organelle+++cell part+++membrane-enclosed lumen+++cell+++organelle part
388531	'RGS9BP'	mRNA	GO:0016021///integral component of membrane+++GO:0016020///membrane+++GO:0098839///postsynaptic density membrane+++GO:0097381///photoreceptor disc membrane+++GO:0098978///glutamatergic synapse+++GO:0005634///nucleus+++GO:0005737///cytoplasm+++GO:0001750///photoreceptor outer segment	cellular_component	synapse part+++organelle+++cell part+++membrane part+++synapse+++membrane+++cell+++organelle part
389084	'SNORC'	mRNA	GO:0016021///integral component of membrane+++GO:0016020///membrane+++GO:0062023///collagen-containing extracellular matrix+++GO:0071944///cell periphery+++GO:0005576///extracellular region+++GO:0005737///cytoplasm	cellular_component	extracellular region part+++cell part+++membrane part+++extracellular region+++membrane+++cell
389257	'LRRC14B'	mRNA	GO:0005737///cytoplasm	cellular_component	cell part+++cell
3936	'LCP1'	mRNA	GO:0001726///ruffle+++GO:0032587///ruffle membrane+++GO:0070062///extracellular exosome+++GO:0005884///actin filament+++GO:0005925///focal adhesion+++GO:0005615///extracellular space+++GO:0015629///actin cytoskeleton+++GO:0030175///filopodium+++GO:0001891///phagocytic cup+++GO:0032432///actin filament bundle+++GO:0005737///cytoplasm+++GO:0005886///plasma membrane+++GO:0005829///cytosol+++GO:00300…	cellular_component	extracellular region part+++supramolecular complex+++protein-containing complex+++organelle+++cell part+++membrane part+++extracellular region+++cell junction+++membrane+++cell+++organelle part
400581	'GRAPL'	mRNA	GO:0031234///extrinsic component of cytoplasmic side of plasma membrane+++GO:0005737///cytoplasm+++GO:0005829///cytosol	cellular_component	cell part+++membrane part+++membrane+++cell
402573	'C7orf61'	mRNA	GO:0005634///nucleus	cellular_component	organelle+++cell part+++cell
4084	'MXD1'	mRNA	GO:0005739///mitochondrion+++GO:0005829///cytosol+++GO:0000790///nuclear chromatin+++GO:0005654///nucleoplasm+++GO:0005634///nucleus	cellular_component	organelle+++cell part+++membrane-enclosed lumen+++cell+++organelle part
4092	'SMAD7'	mRNA	GO:0005829///cytosol+++GO:0005654///nucleoplasm+++GO:0016342///catenin complex+++GO:0005667///transcription factor complex+++GO:0005813///centrosome+++GO:0032991///protein-containing complex+++GO:0005886///plasma membrane+++GO:0001650///fibrillar center+++GO:0005634///nucleus+++GO:0005737///cytoplasm+++GO:0005913///cell-cell adherens junction	cellular_component	protein-containing complex+++organelle+++cell part+++membrane part+++membrane-enclosed lumen+++cell junction+++membrane+++cell+++organelle part
414157	'C10orf62'	mRNA
4254	'KITLG'	mRNA	GO:0016021///integral component of membrane+++GO:0016020///membrane+++GO:0005615///extracellular space+++GO:0005576///extracellular region+++GO:0005856///cytoskeleton+++GO:0030027///lamellipodium+++GO:0030175///filopodium+++GO:0005886///plasma membrane+++GO:0042995///cell projection+++GO:0005737///cytoplasm	cellular_component	extracellular region part+++organelle+++cell part+++membrane part+++extracellular region+++membrane+++cell
4295	'MLN'	mRNA	GO:0005576///extracellular region	cellular_component	extracellular region
43847	'KLK14'	mRNA	GO:0005615///extracellular space+++GO:0005576///extracellular region+++GO:0030141///secretory granule	cellular_component	extracellular region part+++organelle+++cell part+++extracellular region+++cell
440672	'NUDT4B'	mRNA	GO:0005829///cytosol	cellular_component	cell part+++cell
440686	'HIST2H3PS2'	mRNA	GO:0000786///nucleosome+++GO:0005694///chromosome+++GO:0005634///nucleus	cellular_component	protein-containing complex+++organelle+++cell part+++cell+++organelle part
4616	'GADD45B'	mRNA	GO:0005634///nucleus+++GO:0005737///cytoplasm	cellular_component	organelle+++cell part+++cell
467	'ATF3'	mRNA	GO:0005730///nucleolus+++GO:0005654///nucleoplasm+++GO:1990622///CHOP-ATF3 complex+++GO:0005634///nucleus	cellular_component	protein-containing complex+++organelle+++cell part+++membrane-enclosed lumen+++cell+++organelle part
474383	'F8A2'	mRNA	GO:0005634///nucleus	cellular_component	organelle+++cell part+++cell
474384	'F8A3'	mRNA	GO:0005634///nucleus	cellular_component	organelle+++cell part+++cell
4938	'OAS1'	mRNA	GO:0005739///mitochondrion+++GO:0005576///extracellular region+++GO:0005829///cytosol+++GO:0005654///nucleoplasm+++GO:0043231///intracellular membrane-bounded organelle+++GO:0005783///endoplasmic reticulum+++GO:0005634///nucleus+++GO:0005737///cytoplasm	cellular_component	organelle+++cell part+++membrane-enclosed lumen+++extracellular region+++cell+++organelle part
493861	'EID3'	mRNA	GO:0005730///nucleolus+++GO:0000781///chromosome, telomeric region+++GO:0030915///Smc5-Smc6 complex+++GO:0005654///nucleoplasm+++GO:0005694///chromosome+++GO:0005634///nucleus+++GO:0005737///cytoplasm	cellular_component	protein-containing complex+++organelle+++cell part+++membrane-enclosed lumen+++cell+++organelle part
5054	'SERPINE1'	mRNA	GO:0062023///collagen-containing extracellular matrix+++GO:0005615///extracellular space+++GO:0005576///extracellular region+++GO:0031093///platelet alpha granule lumen+++GO:0070062///extracellular exosome+++GO:0005886///plasma membrane	cellular_component	extracellular region part+++organelle+++cell part+++membrane-enclosed lumen+++extracellular region+++cell+++membrane+++organelle part
51277	'DNAJC27'	mRNA	GO:0005634///nucleus	cellular_component	organelle+++cell part+++cell
51421	'AMOTL2'	mRNA	GO:0005829///cytosol+++GO:0016324///apical plasma membrane+++GO:0005768///endosome+++GO:0005923///bicellular tight junction+++GO:0031410///cytoplasmic vesicle+++GO:0055037///recycling endosome	cellular_component	organelle+++cell part+++membrane part+++cell junction+++membrane+++cell
51561	'IL23A'	mRNA	GO:0005615///extracellular space+++GO:0005576///extracellular region+++GO:0070743///interleukin-23 complex+++GO:0005788///endoplasmic reticulum lumen	cellular_component	extracellular region part+++protein-containing complex+++organelle+++cell part+++membrane-enclosed lumen+++extracellular region+++cell+++organelle part
51703	'ACSL5'	mRNA	GO:0016021///integral component of membrane+++GO:0005739///mitochondrion+++GO:0005730///nucleolus+++GO:0016020///membrane+++GO:0005741///mitochondrial outer membrane+++GO:0005783///endoplasmic reticulum+++GO:0005789///endoplasmic reticulum membrane+++GO:0005634///nucleus	cellular_component	organelle+++cell part+++membrane part+++membrane-enclosed lumen+++membrane+++cell+++organelle part
5199	'CFP'	mRNA	GO:0062023///collagen-containing extracellular matrix+++GO:0005615///extracellular space+++GO:0005576///extracellular region+++GO:0035580///specific granule lumen+++GO:0005788///endoplasmic reticulum lumen+++GO:1904724///tertiary granule lumen	cellular_component	extracellular region part+++organelle+++cell part+++membrane-enclosed lumen+++extracellular region+++cell+++organelle part
5292	'PIM1'	mRNA	GO:0005730///nucleolus+++GO:0005634///nucleus+++GO:0005737///cytoplasm+++GO:0005886///plasma membrane+++GO:0005829///cytosol+++GO:0005654///nucleoplasm	cellular_component	organelle+++cell part+++membrane-enclosed lumen+++membrane+++cell+++organelle part
54084	'TSPEAR'	mRNA	GO:0032420///stereocilium+++GO:0005576///extracellular region+++GO:0009986///cell surface+++GO:0060170///ciliary membrane+++GO:0042995///cell projection	cellular_component	organelle+++cell part+++membrane part+++extracellular region+++membrane+++cell+++organelle part
54212	'SNTG1'	mRNA	GO:0016010///dystrophin-associated glycoprotein complex+++GO:0016013///syntrophin complex+++GO:0005856///cytoskeleton+++GO:0032587///ruffle membrane+++GO:0005634///nucleus+++GO:0005737///cytoplasm	cellular_component	protein-containing complex+++organelle+++cell part+++membrane part+++membrane+++cell
54913	'RPP25'	mRNA	GO:0005815///microtubule organizing center+++GO:0005654///nucleoplasm+++GO:0030681///multimeric ribonuclease P complex+++GO:0000172///ribonuclease MRP complex+++GO:0005634///nucleus	cellular_component	protein-containing complex+++organelle+++cell part+++membrane-enclosed lumen+++cell+++organelle part
54937	'SOHLH2'	mRNA	GO:0005634///nucleus+++GO:0005737///cytoplasm	cellular_component	organelle+++cell part+++cell
55076	'TMEM45A'	mRNA	GO:0016021///integral component of membrane+++GO:0016020///membrane	cellular_component	membrane part+++membrane
55602	'CDKN2AIP'	mRNA	GO:0001652///granular component+++GO:0005730///nucleolus+++GO:0005654///nucleoplasm+++GO:0005634///nucleus	cellular_component	organelle+++cell part+++membrane-enclosed lumen+++cell+++organelle part
55603	'TENT5A'	mRNA
5583	'PRKCH'	mRNA	GO:0005829///cytosol+++GO:0070062///extracellular exosome+++GO:0005886///plasma membrane+++GO:0005737///cytoplasm	cellular_component	extracellular region part+++organelle+++cell part+++extracellular region+++membrane+++cell
5657	'PRTN3'	mRNA	GO:0016020///membrane+++GO:0062023///collagen-containing extracellular matrix+++GO:0005615///extracellular space+++GO:0005576///extracellular region+++GO:0044853///plasma membrane raft+++GO:0005829///cytosol+++GO:0045121///membrane raft+++GO:0070062///extracellular exosome+++GO:0035578///azurophil granule lumen+++GO:0005886///plasma membrane	cellular_component	extracellular region part+++organelle+++cell part+++membrane part+++membrane-enclosed lumen+++extracellular region+++membrane+++cell+++organelle part
56603	'CYP26B1'	mRNA	GO:0016020///membrane+++GO:0043231///intracellular membrane-bounded organelle+++GO:0005783///endoplasmic reticulum+++GO:0031090///organelle membrane+++GO:0005789///endoplasmic reticulum membrane+++GO:0005737///cytoplasm	cellular_component	organelle+++cell part+++membrane part+++membrane+++cell+++organelle part
57561	'ARRDC3'	mRNA	GO:0016020///membrane+++GO:0005769///early endosome+++GO:0005768///endosome+++GO:0005886///plasma membrane+++GO:0005764///lysosome+++GO:0005737///cytoplasm	cellular_component	organelle+++cell part+++membrane+++cell
5778	'PTPN7'	mRNA	GO:0005829///cytosol+++GO:0009898///cytoplasmic side of plasma membrane+++GO:0005654///nucleoplasm+++GO:0005856///cytoskeleton+++GO:0005737///cytoplasm	cellular_component	organelle+++cell part+++membrane part+++membrane-enclosed lumen+++membrane+++cell+++organelle part
5788	'PTPRC'	mRNA	GO:0016021///integral component of membrane+++GO:0016020///membrane+++GO:0071944///cell periphery+++GO:0032059///bleb+++GO:0009898///cytoplasmic side of plasma membrane+++GO:0045121///membrane raft+++GO:0005925///focal adhesion+++GO:0009897///external side of plasma membrane+++GO:0070062///extracellular exosome+++GO:0005887///integral component of plasma membrane+++GO:0009986///cell surface+++GO:…	cellular_component	extracellular region part+++organelle+++cell part+++membrane part+++extracellular region+++cell junction+++cell+++membrane+++organelle part
5876	'RABGGTB'	mRNA	GO:0005829///cytosol+++GO:0005968///Rab-protein geranylgeranyltransferase complex+++GO:0005886///plasma membrane	cellular_component	protein-containing complex+++cell part+++membrane+++cell
6016	'RIT1'	mRNA	GO:0005886///plasma membrane+++GO:0005622///intracellular	cellular_component	cell part+++membrane+++cell
6123	'RPL3L'	mRNA	GO:0016020///membrane+++GO:0005840///ribosome+++GO:0022625///cytosolic large ribosomal subunit	cellular_component	protein-containing complex+++organelle+++cell part+++membrane+++cell+++organelle part
6279	'S100A8'	mRNA	GO:0016020///membrane+++GO:0062023///collagen-containing extracellular matrix+++GO:0005615///extracellular space+++GO:0005576///extracellular region+++GO:0045111///intermediate filament cytoskeleton+++GO:0005829///cytosol+++GO:0005856///cytoskeleton+++GO:0070062///extracellular exosome+++GO:0034774///secretory granule lumen+++GO:0005886///plasma membrane+++GO:0005634///nucleus+++GO:0005737///cyto…	cellular_component	extracellular region part+++organelle+++cell part+++membrane-enclosed lumen+++extracellular region+++membrane+++cell+++organelle part
6280	'S100A9'	mRNA	GO:0016020///membrane+++GO:0062023///collagen-containing extracellular matrix+++GO:0005615///extracellular space+++GO:0005576///extracellular region+++GO:0005829///cytosol+++GO:0005654///nucleoplasm+++GO:0005856///cytoskeleton+++GO:0031982///vesicle+++GO:0043209///myelin sheath+++GO:0030054///cell junction+++GO:0070062///extracellular exosome+++GO:1904813///ficolin-1-rich granule lumen+++GO:00099…	cellular_component	extracellular region part+++organelle+++cell part+++membrane-enclosed lumen+++extracellular region+++cell junction+++membrane+++cell+++organelle part
64005	'MYO1G'	mRNA	GO:0016020///membrane+++GO:0016459///myosin complex+++GO:0030027///lamellipodium+++GO:0070062///extracellular exosome+++GO:0031256///leading edge membrane+++GO:0030175///filopodium+++GO:0005902///microvillus+++GO:0005886///plasma membrane+++GO:0042995///cell projection+++GO:0001891///phagocytic cup	cellular_component	extracellular region part+++protein-containing complex+++organelle+++cell part+++membrane part+++extracellular region+++cell+++membrane+++organelle part
648791	'PPP1R3G'	mRNA	GO:0005737///cytoplasm	cellular_component	cell part+++cell
6514	'SLC2A2'	mRNA	GO:0016021///integral component of membrane+++GO:0016020///membrane+++GO:0016324///apical plasma membrane+++GO:0005903///brush border+++GO:0005887///integral component of plasma membrane+++GO:0005886///plasma membrane+++GO:0005737///cytoplasm+++GO:0005911///cell-cell junction	cellular_component	cell part+++membrane part+++cell junction+++membrane+++cell
6528	'SLC5A5'	mRNA	GO:0016021///integral component of membrane+++GO:0016020///membrane+++GO:1903561///extracellular vesicle+++GO:0070062///extracellular exosome+++GO:0005886///plasma membrane+++GO:0005634///nucleus	cellular_component	extracellular region part+++organelle+++cell part+++membrane part+++extracellular region+++membrane+++cell
653404	'FOXD4L6'	mRNA	GO:0005634///nucleus	cellular_component	organelle+++cell part+++cell
6665	'SOX15'	mRNA	GO:0044798///nuclear transcription factor complex+++GO:0005634///nucleus+++GO:0005737///cytoplasm	cellular_component	protein-containing complex+++organelle+++cell part+++cell+++organelle part
688	'KLF5'	mRNA	GO:0016021///integral component of membrane+++GO:0016020///membrane+++GO:0005615///extracellular space+++GO:0005576///extracellular region+++GO:0005654///nucleoplasm+++GO:0005794///Golgi apparatus+++GO:0043231///intracellular membrane-bounded organelle+++GO:0005634///nucleus	cellular_component	extracellular region part+++organelle+++cell part+++membrane part+++membrane-enclosed lumen+++extracellular region+++membrane+++cell+++organelle part
7033	'TFF3'	mRNA	GO:0005615///extracellular space+++GO:0005576///extracellular region+++GO:0030141///secretory granule+++GO:0005737///cytoplasm	cellular_component	extracellular region part+++organelle+++cell part+++extracellular region+++cell
7071	'KLF10'	mRNA	GO:0005634///nucleus	cellular_component	organelle+++cell part+++cell
728911	'CT45A2'	mRNA	GO:0032039///integrator complex	cellular_component	protein-containing complex+++organelle+++cell part+++cell+++organelle part
7368	'UGT8'	mRNA	GO:0016021///integral component of membrane+++GO:0016020///membrane+++GO:0043231///intracellular membrane-bounded organelle+++GO:0005886///plasma membrane	cellular_component	organelle+++cell part+++membrane part+++cell+++membrane
7538	'ZFP36'	mRNA	GO:0070578///RISC-loading complex+++GO:0030014///CCR4-NOT complex+++GO:0005829///cytosol+++GO:0098745///Dcp1-Dcp2 complex+++GO:1990904///ribonucleoprotein complex+++GO:0000932///P-body+++GO:0010494///cytoplasmic stress granule+++GO:0000178///exosome (RNase complex)+++GO:0005634///nucleus+++GO:0005737///cytoplasm	cellular_component	protein-containing complex+++organelle+++cell part+++cell
7568	'ZNF20'	mRNA	GO:0005634///nucleus	cellular_component	organelle+++cell part+++cell
768	'CA9'	mRNA	GO:0016021///integral component of membrane+++GO:0005730///nucleolus+++GO:0016020///membrane+++GO:0016323///basolateral plasma membrane+++GO:0031528///microvillus membrane+++GO:0005886///plasma membrane+++GO:0042995///cell projection+++GO:0005634///nucleus	cellular_component	organelle+++cell part+++membrane part+++membrane-enclosed lumen+++membrane+++cell+++organelle part
79639	'TMEM53'	mRNA	GO:0016021///integral component of membrane+++GO:0016020///membrane+++GO:0005634///nucleus	cellular_component	organelle+++cell part+++membrane part+++membrane+++cell
79973	'ZNF442'	mRNA	GO:0005634///nucleus	cellular_component	organelle+++cell part+++cell
79981	'FRMD1'	mRNA	GO:0005856///cytoskeleton	cellular_component	organelle+++cell part+++cell
80036	'TRPM3'	mRNA	GO:0016021///integral component of membrane+++GO:0016020///membrane+++GO:0005886///plasma membrane	cellular_component	cell part+++membrane part+++cell+++membrane
80726	'IQCN'	mRNA	GO:0005739///mitochondrion+++GO:0005634///nucleus	cellular_component	organelle+++cell part+++cell
80832	'APOL4'	mRNA	GO:0005575///cellular_component+++GO:0016021///integral component of membrane+++GO:0016020///membrane+++GO:0005615///extracellular space+++GO:0005576///extracellular region+++GO:0043231///intracellular membrane-bounded organelle	cellular_component	extracellular region part+++organelle+++cell part+++membrane part+++extracellular region+++cell+++membrane+++cellular_component
81788	'NUAK2'	mRNA	GO:0005634///nucleus+++GO:0005737///cytoplasm	cellular_component	organelle+++cell part+++cell
8326	'FZD9'	mRNA	GO:0048786///presynaptic active zone+++GO:0016021///integral component of membrane+++GO:0030425///dendrite+++GO:0016020///membrane+++GO:0043025///neuronal cell body+++GO:0098794///postsynapse+++GO:0005794///Golgi apparatus+++GO:0016324///apical plasma membrane+++GO:0030424///axon+++GO:0045177///apical part of cell+++GO:0048471///perinuclear region of cytoplasm+++GO:0032433///filopodium tip+++GO:0…	cellular_component	synapse part+++organelle+++cell part+++membrane part+++synapse+++membrane+++cell+++organelle part
83541	'FAM110A'	mRNA	GO:0005815///microtubule organizing center+++GO:0005615///extracellular space+++GO:0005576///extracellular region+++GO:0005788///endoplasmic reticulum lumen+++GO:0031233///intrinsic component of external side of plasma membrane+++GO:0005856///cytoskeleton+++GO:0000922///spindle pole+++GO:0005886///plasma membrane+++GO:0005796///Golgi lumen+++GO:0005737///cytoplasm	cellular_component	extracellular region part+++organelle+++cell part+++membrane part+++membrane-enclosed lumen+++extracellular region+++membrane+++cell+++organelle part
84502	'JPH4'	mRNA	GO:0016021///integral component of membrane+++GO:0016020///membrane+++GO:0005790///smooth endoplasmic reticulum+++GO:0043198///dendritic shaft+++GO:0005783///endoplasmic reticulum+++GO:0014701///junctional sarcoplasmic reticulum membrane+++GO:0005789///endoplasmic reticulum membrane+++GO:0030314///junctional membrane complex+++GO:0005886///plasma membrane	cellular_component	protein-containing complex+++organelle+++cell part+++membrane part+++membrane+++cell+++organelle part
84808	'PERM1'	mRNA	GO:0005634///nucleus+++GO:0005737///cytoplasm	cellular_component	organelle+++cell part+++cell
8705	'B3GALT4'	mRNA	GO:0016021///integral component of membrane+++GO:0016020///membrane+++GO:0000139///Golgi membrane+++GO:0005794///Golgi apparatus+++GO:0005783///endoplasmic reticulum	cellular_component	organelle+++cell part+++membrane part+++cell+++membrane+++organelle part
8747	'ADAM21'	mRNA	GO:0016021///integral component of membrane+++GO:0016020///membrane+++GO:0043025///neuronal cell body+++GO:0030424///axon+++GO:0043005///neuron projection+++GO:0005886///plasma membrane	cellular_component	cell part+++membrane part+++cell+++membrane
8941	'CDK5R2'	mRNA	GO:0016533///protein kinase 5 complex+++GO:0016020///membrane+++GO:0043005///neuron projection+++GO:0005886///plasma membrane+++GO:0030426///growth cone+++GO:0005737///cytoplasm	cellular_component	protein-containing complex+++cell part+++membrane+++cell
90589	'ZNF625'	mRNA	GO:0005634///nucleus	cellular_component	organelle+++cell part+++cell
9103	'FCGR2C'	mRNA	GO:0016021///integral component of membrane+++GO:0016020///membrane+++GO:0005886///plasma membrane+++GO:0005737///cytoplasm	cellular_component	cell part+++membrane part+++membrane+++cell
91181	'NUP210L'	mRNA	GO:0016021///integral component of membrane+++GO:0016020///membrane+++GO:0005643///nuclear pore	cellular_component	protein-containing complex+++organelle+++cell part+++membrane part+++membrane+++cell+++organelle part
9120	'SLC16A6'	mRNA	GO:0016021///integral component of membrane+++GO:0016020///membrane+++GO:0005887///integral component of plasma membrane+++GO:0005886///plasma membrane	cellular_component	cell part+++membrane part+++cell+++membrane
91543	'RSAD2'	mRNA	GO:0005739///mitochondrion+++GO:0016020///membrane+++GO:0005811///lipid droplet+++GO:0005741///mitochondrial outer membrane+++GO:0005743///mitochondrial inner membrane+++GO:0005794///Golgi apparatus+++GO:0005783///endoplasmic reticulum+++GO:0005789///endoplasmic reticulum membrane+++GO:0001650///fibrillar center	cellular_component	organelle+++cell part+++membrane part+++membrane-enclosed lumen+++membrane+++cell+++organelle part
91947	'ARRDC4'	mRNA	GO:0016020///membrane+++GO:1903561///extracellular vesicle+++GO:0005769///early endosome+++GO:0005768///endosome+++GO:0005886///plasma membrane+++GO:0031410///cytoplasmic vesicle	cellular_component	extracellular region part+++organelle+++cell part+++extracellular region+++membrane+++cell
93107	'KCNG4'	mRNA	GO:0016021///integral component of membrane+++GO:0008076///voltage-gated potassium channel complex+++GO:0016020///membrane+++GO:0005886///plasma membrane	cellular_component	protein-containing complex+++cell part+++membrane part+++cell+++membrane
9510	'ADAMTS1'	mRNA	GO:0016021///integral component of membrane+++GO:0016020///membrane+++GO:0062023///collagen-containing extracellular matrix+++GO:0005576///extracellular region+++GO:0031012///extracellular matrix+++GO:0005604///basement membrane+++GO:0031410///cytoplasmic vesicle	cellular_component	extracellular region part+++organelle+++cell part+++membrane part+++extracellular region+++cell+++membrane
968	'CD68'	mRNA	GO:0016021///integral component of membrane+++GO:0016020///membrane+++GO:0010008///endosome membrane+++GO:0005765///lysosomal membrane+++GO:0005768///endosome+++GO:0035577///azurophil granule membrane+++GO:0005886///plasma membrane+++GO:0005764///lysosome	cellular_component	organelle+++cell part+++membrane part+++membrane+++cell+++organelle part
972	'CD74'	mRNA	GO:0016021///integral component of membrane+++GO:0012507///ER to Golgi transport vesicle membrane+++GO:0005773///vacuole+++GO:0035693///NOS2-CD74 complex+++GO:0016020///membrane+++GO:0000139///Golgi membrane+++GO:0030658///transport vesicle membrane+++GO:0035692///macrophage migration inhibitory factor receptor complex+++GO:0005622///intracellular+++GO:0005765///lysosomal membrane+++GO:0005794///…	cellular_component	extracellular region part+++protein-containing complex+++organelle+++cell part+++membrane-enclosed lumen+++membrane part+++extracellular region+++cell+++membrane+++organelle part
BGIG9606_36350		mRNA	GO:0005777///peroxisome	cellular_component	organelle+++cell part+++cell
BGIG9606_36519		mRNA	GO:0070062///extracellular exosome+++GO:0000790///nuclear chromatin+++GO:0005615///extracellular space+++GO:0005634///nucleus+++GO:0005829///cytosol+++GO:0005654///nucleoplasm+++GO:0000786///nucleosome	cellular_component	extracellular region part+++protein-containing complex+++organelle+++cell part+++membrane-enclosed lumen+++extracellular region+++cell+++organelle part
BGIG9606_37390		mRNA	GO:0005634///nucleus+++GO:0005737///cytoplasm	cellular_component	organelle+++cell part+++cell
BGIG9606_37454		mRNA	GO:0005874///microtubule+++GO:0005737///cytoplasm	cellular_component	supramolecular complex+++organelle+++cell part+++cell+++organelle part
BGIG9606_37658		mRNA	GO:0031902///late endosome membrane+++GO:0070062///extracellular exosome+++GO:0005925///focal adhesion+++GO:0005769///early endosome+++GO:0005634///nucleus+++GO:0010008///endosome membrane+++GO:0005886///plasma membrane+++GO:0005829///cytosol+++GO:0032154///cleavage furrow	cellular_component	extracellular region part+++organelle+++cell part+++membrane part+++extracellular region+++cell junction+++membrane+++cell+++organelle part
BGIG9606_38836		mRNA	GO:0005634///nucleus	cellular_component	organelle+++cell part+++cell
BGIG9606_39137		mRNA
BGIG9606_39291		mRNA	GO:1990904///ribonucleoprotein complex+++GO:0005634///nucleus+++GO:0071013///catalytic step 2 spliceosome+++GO:0005654///nucleoplasm	cellular_component	protein-containing complex+++organelle+++cell part+++membrane-enclosed lumen+++cell+++organelle part
BGIG9606_39859		mRNA	GO:0070062///extracellular exosome+++GO:0005829///cytosol+++GO:0016020///membrane	cellular_component	extracellular region part+++organelle+++cell part+++extracellular region+++membrane+++cell
BGIG9606_41843		mRNA	GO:0005634///nucleus+++GO:0005737///cytoplasm+++GO:0005654///nucleoplasm	cellular_component	organelle+++cell part+++membrane-enclosed lumen+++cell+++organelle part
BGIG9606_42244		mRNA
BGIG9606_44262		mRNA
BGIG9606_44658		mRNA
BGIG9606_45679		mRNA	GO:0005739///mitochondrion+++GO:0005743///mitochondrial inner membrane+++GO:0016021///integral component of membrane	cellular_component	organelle+++cell part+++membrane part+++membrane+++cell+++organelle part
BGIG9606_45850		mRNA	GO:0005634///nucleus	cellular_component	organelle+++cell part+++cell
BGIG9606_47299		mRNA
BGIG9606_47722		mRNA
BGIG9606_49693		mRNA	GO:0030688///preribosome, small subunit precursor+++GO:0005829///cytosol+++GO:0005654///nucleoplasm	cellular_component	protein-containing complex+++organelle+++cell part+++membrane-enclosed lumen+++cell+++organelle part
BGIG9606_49799		mRNA	GO:0070062///extracellular exosome+++GO:0005829///cytosol+++GO:0016020///membrane	cellular_component	extracellular region part+++organelle+++cell part+++extracellular region+++membrane+++cell
BGIG9606_50428		mRNA
BGIG9606_50580		mRNA	GO:0072487///MSL complex+++GO:0005654///nucleoplasm	cellular_component	protein-containing complex+++organelle+++cell part+++membrane-enclosed lumen+++cell+++organelle part
BGIG9606_50608		mRNA
BGIG9606_51867		mRNA	GO:0070062///extracellular exosome+++GO:0005829///cytosol+++GO:0016020///membrane	cellular_component	extracellular region part+++organelle+++cell part+++extracellular region+++membrane+++cell
BGIG9606_52447		mRNA
BGIG9606_52676		mRNA	GO:0016607///nuclear speck+++GO:0036464///cytoplasmic ribonucleoprotein granule+++GO:0005737///cytoplasm+++GO:0005829///cytosol+++GO:0005654///nucleoplasm	cellular_component	protein-containing complex+++organelle+++cell part+++membrane-enclosed lumen+++cell+++organelle part
BGIG9606_52818		mRNA
BGIG9606_53573		mRNA	GO:0035253///ciliary rootlet+++GO:0036064///ciliary basal body+++GO:0005737///cytoplasm+++GO:0005886///plasma membrane	cellular_component	organelle+++cell part+++membrane+++cell+++organelle part
BGIG9606_54323		mRNA	GO:0016607///nuclear speck+++GO:0005634///nucleus	cellular_component	organelle+++cell part+++membrane-enclosed lumen+++cell+++organelle part
BGIG9606_54498		mRNA	GO:0005887///integral component of plasma membrane+++GO:0005886///plasma membrane	cellular_component	cell part+++membrane part+++cell+++membrane
BGIG9606_54531		mRNA	GO:0032587///ruffle membrane+++GO:0032991///protein-containing complex+++GO:0005783///endoplasmic reticulum+++GO:0005829///cytosol+++GO:0016020///membrane+++GO:0005789///endoplasmic reticulum membrane	cellular_component	protein-containing complex+++organelle+++cell part+++membrane part+++membrane+++cell+++organelle part
BGIG9606_54558		mRNA	GO:0005794///Golgi apparatus+++GO:0070062///extracellular exosome+++GO:0005887///integral component of plasma membrane+++GO:0005902///microvillus+++GO:0005886///plasma membrane+++GO:0005829///cytosol+++GO:0016020///membrane	cellular_component	extracellular region part+++organelle+++cell part+++membrane part+++extracellular region+++membrane+++cell
BGIG9606_54592		mRNA	GO:0016021///integral component of membrane+++GO:0005789///endoplasmic reticulum membrane	cellular_component	organelle+++cell part+++membrane part+++cell+++membrane+++organelle part
BGIG9606_54708		mRNA	GO:0005769///early endosome+++GO:0005634///nucleus+++GO:0005737///cytoplasm+++GO:0005886///plasma membrane	cellular_component	organelle+++cell part+++membrane+++cell
BGIG9606_54754		mRNA	GO:0005634///nucleus+++GO:0005737///cytoplasm	cellular_component	organelle+++cell part+++cell
BGIG9606_54780		mRNA	GO:0005634///nucleus	cellular_component	organelle+++cell part+++cell
BGIG9606_55002		mRNA	GO:0005634///nucleus+++GO:0005737///cytoplasm+++GO:0005654///nucleoplasm	cellular_component	organelle+++cell part+++membrane-enclosed lumen+++cell+++organelle part
BGIG9606_55062		mRNA	GO:0070062///extracellular exosome+++GO:0005839///proteasome core complex+++GO:0000502///proteasome complex+++GO:0005776///autophagosome+++GO:0019774///proteasome core complex, beta-subunit complex+++GO:0005634///nucleus+++GO:0005886///plasma membrane+++GO:0005829///cytosol+++GO:0005654///nucleoplasm+++GO:0005789///endoplasmic reticulum membrane	cellular_component	extracellular region part+++protein-containing complex+++organelle+++cell part+++membrane part+++membrane-enclosed lumen+++extracellular region+++membrane+++cell+++organelle part
BGIG9606_55285		mRNA	GO:0005669///transcription factor TFIID complex+++GO:0016607///nuclear speck+++GO:0016324///apical plasma membrane+++GO:0016327///apicolateral plasma membrane+++GO:0016021///integral component of membrane+++GO:0030139///endocytic vesicle+++GO:0005675///transcription factor TFIIH holo complex+++GO:0005634///nucleus+++GO:0000438///core TFIIH complex portion of holo TFIIH complex+++GO:0031410///cyto…	cellular_component	protein-containing complex+++organelle+++cell part+++membrane part+++membrane-enclosed lumen+++cell junction+++membrane+++cell+++organelle part
BGIG9606_55349		mRNA	GO:0010494///cytoplasmic stress granule+++GO:1990904///ribonucleoprotein complex+++GO:0005730///nucleolus+++GO:0005737///cytoplasm	cellular_component	protein-containing complex+++organelle+++cell part+++membrane-enclosed lumen+++cell+++organelle part
BGIG9606_68512		mRNA
BGIG9606_68651		mRNA	GO:0030659///cytoplasmic vesicle membrane+++GO:0000139///Golgi membrane+++GO:0005874///microtubule+++GO:0033116///endoplasmic reticulum-Golgi intermediate compartment membrane+++GO:0005829///cytosol	cellular_component	supramolecular complex+++organelle+++cell part+++cell+++membrane+++organelle part

## Sheet: GO-CC terms of genes
Gene ID	Gene Symbol	Type	GO_C Term	GO_C Term Level1	GO_C Term Level2
100008586	'GAGE12F'	mRNA
100128242	'LOC100128242'	mRNA
100129307	'LOC100129307'	mRNA
100130086	'HSFX2'	mRNA	GO:0005634///nucleus+++GO:0005737///cytoplasm	cellular_component	organelle+++cell part+++cell
100137049	'PLA2G4B'	mRNA	GO:0005739///mitochondrion+++GO:0016020///membrane+++GO:0005576///extracellular region+++GO:0005829///cytosol+++GO:0031901///early endosome membrane+++GO:0005743///mitochondrial inner membrane+++GO:0005768///endosome+++GO:0031966///mitochondrial membrane+++GO:0005737///cytoplasm	cellular_component	organelle+++cell part+++extracellular region+++membrane+++cell+++organelle part
100271849	'MEF2B'	mRNA	GO:0005634///nucleus+++GO:0005667///transcription factor complex	cellular_component	protein-containing complex+++organelle+++cell part+++cell
100302736	'TMED7-TICAM2'	mRNA	GO:0016021///integral component of membrane+++GO:0016020///membrane+++GO:0005793///endoplasmic reticulum-Golgi intermediate compartment+++GO:0005794///Golgi apparatus+++GO:0005783///endoplasmic reticulum+++GO:0030134///COPII-coated ER to Golgi transport vesicle	cellular_component	organelle+++cell part+++membrane part+++membrane+++cell
100526740	'ATP5MF-PTCD1'	mRNA	GO:0005759///mitochondrial matrix	cellular_component	organelle+++cell part+++membrane-enclosed lumen+++cell+++organelle part
100526832	'PHOSPHO2-KLHL23'	mRNA	GO:0070062///extracellular exosome+++GO:0031463///Cul3-RING ubiquitin ligase complex+++GO:0005829///cytosol+++GO:0016020///membrane	cellular_component	extracellular region part+++protein-containing complex+++organelle+++cell part+++extracellular region+++membrane+++cell
100527943	'TGIF2-RAB5IF'	mRNA	GO:0016021///integral component of membrane+++GO:0016020///membrane+++GO:0005634///nucleus	cellular_component	organelle+++cell part+++membrane part+++membrane+++cell
100533181	'FXYD6-FXYD2'	mRNA	GO:0016021///integral component of membrane+++GO:0016020///membrane	cellular_component	membrane part+++membrane
100533997	'MAGEA10-MAGEA5'	mRNA	GO:0005829///cytosol+++GO:0005654///nucleoplasm	cellular_component	organelle+++cell part+++membrane-enclosed lumen+++cell+++organelle part
100996746	'SPDYE11'	mRNA
101059949	'LOC101059949'	mRNA
101060389	'TBC1D3D'	mRNA	GO:0016020///membrane+++GO:0031901///early endosome membrane+++GO:0005886///plasma membrane	cellular_component	organelle+++cell part+++cell+++membrane+++organelle part
10202	'DHRS2'	mRNA	GO:0005739///mitochondrion+++GO:0005635///nuclear envelope+++GO:0005759///mitochondrial matrix+++GO:0005634///nucleus+++GO:0005737///cytoplasm	cellular_component	organelle+++cell part+++membrane-enclosed lumen+++cell+++organelle part
102723360	'LOC102723360'	mRNA	GO:0031090///organelle membrane+++GO:0005634///nucleus+++GO:0005737///cytoplasm+++GO:0005789///endoplasmic reticulum membrane	cellular_component	organelle+++cell part+++membrane part+++membrane+++cell+++organelle part
102723737	'CT45A8'	mRNA	GO:0032039///integrator complex	cellular_component	protein-containing complex+++organelle+++cell part+++cell+++organelle part
102724951	'LOC102724951'	mRNA	GO:0005789///endoplasmic reticulum membrane+++GO:0005737///cytoplasm+++GO:0005634///nucleus+++GO:0031090///organelle membrane	cellular_component	organelle+++membrane+++cell+++cell part+++organelle part+++membrane part
105371932	'LOC105371932'	mRNA	GO:0005634///nucleus	cellular_component	organelle+++cell+++cell part
105375938	'LOC105375938'	mRNA
105378193	'LOC105378193'	mRNA
10610	'ST6GALNAC2'	mRNA	GO:0016021///integral component of membrane+++GO:0016020///membrane+++GO:0000139///Golgi membrane+++GO:0005794///Golgi apparatus	cellular_component	organelle+++cell part+++membrane part+++cell+++membrane+++organelle part
10628	'TXNIP'	mRNA	GO:0005829///cytosol+++GO:0005758///mitochondrial intermembrane space+++GO:0005634///nucleus+++GO:0005737///cytoplasm	cellular_component	organelle+++cell part+++membrane-enclosed lumen+++cell+++organelle part
107303344	'SETDB2-PHF11'	mRNA	GO:0031965///nuclear membrane+++GO:0005694///chromosome+++GO:0005634///nucleus+++GO:0005829///cytosol+++GO:0005654///nucleoplasm	cellular_component	organelle+++cell part+++membrane-enclosed lumen+++membrane+++cell+++organelle part
10769	'PLK2'	mRNA	GO:0000785///chromatin+++GO:0030425///dendrite+++GO:0005622///intracellular+++GO:0005829///cytosol+++GO:0005814///centriole+++GO:0005856///cytoskeleton+++GO:0005813///centrosome+++GO:0042995///cell projection+++GO:0005737///cytoplasm	cellular_component	organelle+++cell part+++cell+++organelle part
107984025	'LOC107984025'	mRNA	GO:0005794///Golgi apparatus	cellular_component	organelle+++cell part+++cell
107984124	'LOC107984124'	mRNA	GO:0016021///integral component of membrane	cellular_component	membrane part+++membrane
107984159	'LOC107984159'	mRNA	GO:0022627///cytosolic small ribosomal subunit+++GO:0005925///focal adhesion+++GO:0005840///ribosome+++GO:0005730///nucleolus+++GO:0005829///cytosol+++GO:0005654///nucleoplasm+++GO:0016020///membrane	cellular_component	protein-containing complex+++organelle+++cell part+++membrane-enclosed lumen+++cell junction+++membrane+++cell+++organelle part
107984512	'LOC107984512'	mRNA
107986353	'LOC107986353'	mRNA	GO:0016021///integral component of membrane	cellular_component	membrane part+++membrane
107986754	'LOC107986754'	mRNA
107986800	'LOC107986800'	mRNA
107987254	'LOC107987254'	mRNA
10912	'GADD45G'	mRNA	GO:0005634///nucleus+++GO:0005737///cytoplasm	cellular_component	organelle+++cell part+++cell
109703458	'HTD2'	mRNA	GO:0005739///mitochondrion+++GO:0005730///nucleolus+++GO:0005759///mitochondrial matrix	cellular_component	organelle+++cell part+++membrane-enclosed lumen+++cell+++organelle part
11172	'INSL6'	mRNA	GO:0005575///cellular_component+++GO:0005576///extracellular region	cellular_component	extracellular region+++cellular_component
11186	'RASSF1'	mRNA	GO:0015630///microtubule cytoskeleton+++GO:0005815///microtubule organizing center+++GO:0005856///cytoskeleton+++GO:0005819///spindle+++GO:0005874///microtubule+++GO:0000922///spindle pole+++GO:0005634///nucleus+++GO:0005737///cytoplasm	cellular_component	supramolecular complex+++organelle+++cell part+++cell+++organelle part
112267940	'LOC112267940'	mRNA	GO:0016021///integral component of membrane	cellular_component	membrane part+++membrane
112268237	'LOC112268237'	mRNA	GO:0030669///clathrin-coated endocytic vesicle membrane+++GO:0016021///integral component of membrane+++GO:0031901///early endosome membrane+++GO:0005886///plasma membrane	cellular_component	organelle+++cell part+++membrane part+++cell+++membrane+++organelle part
112268238	'LOC112268238'	mRNA	GO:0070062///extracellular exosome+++GO:0000790///nuclear chromatin+++GO:0032991///protein-containing complex+++GO:0005615///extracellular space+++GO:0000785///chromatin+++GO:0035059///RCAF complex+++GO:0005634///nucleus+++GO:0000788///nuclear nucleosome+++GO:0005700///polytene chromosome+++GO:0005829///cytosol+++GO:0005654///nucleoplasm+++GO:0000228///nuclear chromosome+++GO:0000786///nucleosome	cellular_component	extracellular region part+++protein-containing complex+++organelle+++cell part+++membrane-enclosed lumen+++extracellular region+++cell+++organelle part
112268348	'LOC112268348'	mRNA	GO:0016021///integral component of membrane	cellular_component	membrane part+++membrane
126068	'ZNF441'	mRNA	GO:0005634///nucleus	cellular_component	organelle+++cell part+++cell
128497	'SPATA25'	mRNA	GO:0005575///cellular_component+++GO:0016021///integral component of membrane+++GO:0016020///membrane	cellular_component	membrane part+++membrane+++cellular_component
131616	'TMEM42'	mRNA	GO:0016021///integral component of membrane+++GO:0016020///membrane	cellular_component	membrane part+++membrane
131890	'GRK7'	mRNA	GO:0016020///membrane+++GO:0097381///photoreceptor disc membrane	cellular_component	organelle+++cell part+++membrane part+++cell+++membrane+++organelle part
133	'ADM'	mRNA	GO:0005615///extracellular space+++GO:0005576///extracellular region+++GO:0005737///cytoplasm	cellular_component	extracellular region part+++cell part+++extracellular region+++cell
133121	'ENPP6'	mRNA	GO:0016020///membrane+++GO:0005576///extracellular region+++GO:0031225///anchored component of membrane+++GO:0070062///extracellular exosome+++GO:0005886///plasma membrane	cellular_component	extracellular region part+++organelle+++cell part+++membrane part+++extracellular region+++cell+++membrane
146310	'RNF151'	mRNA	GO:0005634///nucleus+++GO:0005737///cytoplasm	cellular_component	organelle+++cell part+++cell
147837	'ZNF563'	mRNA	GO:0005634///nucleus	cellular_component	organelle+++cell part+++cell
1490	'CTGF'	mRNA	GO:0005801///cis-Golgi network+++GO:0062023///collagen-containing extracellular matrix+++GO:0005615///extracellular space+++GO:0005576///extracellular region+++GO:0005829///cytosol+++GO:0031012///extracellular matrix+++GO:0048471///perinuclear region of cytoplasm+++GO:0005938///cell cortex+++GO:0005886///plasma membrane	cellular_component	extracellular region part+++organelle+++cell part+++extracellular region+++membrane+++cell+++organelle part
149647	'FAM71A'	mRNA	GO:0005634///nucleus	cellular_component	organelle+++cell part+++cell
150221	'RIMBP3C'	mRNA	GO:0005575///cellular_component+++GO:0005856///cytoskeleton+++GO:0002177///manchette+++GO:0005634///nucleus+++GO:0005737///cytoplasm	cellular_component	organelle+++cell part+++cellular_component+++cell+++organelle part
151516	'ASPRV1'	mRNA	GO:0016021///integral component of membrane+++GO:0016020///membrane	cellular_component	membrane part+++membrane
153222	'CREBRF'	mRNA	GO:0005654///nucleoplasm+++GO:0016604///nuclear body+++GO:0005634///nucleus+++GO:0005737///cytoplasm	cellular_component	organelle+++cell part+++membrane-enclosed lumen+++cell+++organelle part
157807	'CLVS1'	mRNA	GO:0005802///trans-Golgi network+++GO:0016020///membrane+++GO:0031901///early endosome membrane+++GO:0030136///clathrin-coated vesicle+++GO:0005794///Golgi apparatus+++GO:0005768///endosome+++GO:0032588///trans-Golgi network membrane+++GO:0031410///cytoplasmic vesicle	cellular_component	organelle+++cell part+++membrane+++cell+++organelle part
1600	'DAB1'	mRNA	GO:0048471///perinuclear region of cytoplasm+++GO:0005743///mitochondrial inner membrane+++GO:0014069///postsynaptic density+++GO:0005903///brush border+++GO:0043025///neuronal cell body+++GO:0016021///integral component of membrane+++GO:0045177///apical part of cell+++GO:0031966///mitochondrial membrane+++GO:0005634///nucleus+++GO:0005622///intracellular+++GO:0005829///cytosol+++GO:0043231///int…	cellular_component	synapse part+++organelle+++cell part+++membrane part+++synapse+++membrane+++cell+++organelle part
163051	'ZNF709'	mRNA	GO:0005634///nucleus	cellular_component	organelle+++cell part+++cell
163059	'ZNF433'	mRNA	GO:0005634///nucleus	cellular_component	organelle+++cell part+++cell
165904	'XIRP1'	mRNA	GO:0001725///stress fiber+++GO:0005925///focal adhesion+++GO:0030054///cell junction	cellular_component	organelle+++cell part+++cell junction+++cell+++organelle part
166929	'SGMS2'	mRNA	GO:0016021///integral component of membrane+++GO:0016020///membrane+++GO:0000139///Golgi membrane+++GO:0030176///integral component of endoplasmic reticulum membrane+++GO:0005794///Golgi apparatus+++GO:0005887///integral component of plasma membrane+++GO:0030173///integral component of Golgi membrane+++GO:0005886///plasma membrane	cellular_component	organelle+++cell part+++membrane part+++cell+++membrane+++organelle part
169522	'KCNV2'	mRNA	GO:0016021///integral component of membrane+++GO:0008076///voltage-gated potassium channel complex+++GO:0016020///membrane+++GO:0005886///plasma membrane	cellular_component	protein-containing complex+++cell part+++membrane part+++cell+++membrane
1839	'HBEGF'	mRNA	GO:0016021///integral component of membrane+++GO:0016020///membrane+++GO:0005615///extracellular space+++GO:0005576///extracellular region+++GO:0030666///endocytic vesicle membrane+++GO:0005887///integral component of plasma membrane+++GO:0030669///clathrin-coated endocytic vesicle membrane+++GO:0009986///cell surface+++GO:0005886///plasma membrane	cellular_component	extracellular region part+++organelle+++cell part+++membrane part+++extracellular region+++cell+++membrane+++organelle part
1843	'DUSP1'	mRNA	GO:0005634///nucleus+++GO:0005737///cytoplasm	cellular_component	organelle+++cell part+++cell
1958	'EGR1'	mRNA	GO:0005654///nucleoplasm+++GO:0005634///nucleus+++GO:0005737///cytoplasm	cellular_component	organelle+++cell part+++membrane-enclosed lumen+++cell+++organelle part
195828	'ZNF367'	mRNA	GO:0016021///integral component of membrane+++GO:0005730///nucleolus+++GO:0016020///membrane+++GO:0005654///nucleoplasm+++GO:0072686///mitotic spindle+++GO:0005813///centrosome+++GO:0005634///nucleus+++GO:0005737///cytoplasm	cellular_component	organelle+++cell part+++membrane part+++membrane-enclosed lumen+++membrane+++cell+++organelle part
1959	'EGR2'	mRNA	GO:0005654///nucleoplasm+++GO:0043231///intracellular membrane-bounded organelle+++GO:0005634///nucleus+++GO:0005737///cytoplasm	cellular_component	organelle+++cell part+++membrane-enclosed lumen+++cell+++organelle part
1960	'EGR3'	mRNA	GO:0005634///nucleus	cellular_component	organelle+++cell part+++cell
196541	'METTL21C'	mRNA	GO:0032991///protein-containing complex+++GO:0005634///nucleus	cellular_component	protein-containing complex+++organelle+++cell part+++cell
200350	'FOXD4L1'	mRNA	GO:0005634///nucleus	cellular_component	organelle+++cell part+++cell
222537	'HS3ST5'	mRNA	GO:0070062///extracellular exosome+++GO:0022627///cytosolic small ribosomal subunit+++GO:0030686///90S preribosome+++GO:0016021///integral component of membrane+++GO:0000139///Golgi membrane+++GO:0005634///nucleus+++GO:0005737///cytoplasm+++GO:0005886///plasma membrane+++GO:0005829///cytosol+++GO:0005654///nucleoplasm+++GO:0016020///membrane	cellular_component	extracellular region part+++protein-containing complex+++organelle+++cell part+++membrane part+++membrane-enclosed lumen+++extracellular region+++cell+++membrane+++organelle part
229	'ALDOB'	mRNA	GO:0005815///microtubule organizing center+++GO:0005829///cytosol+++GO:0005856///cytoskeleton+++GO:0070062///extracellular exosome+++GO:0034451///centriolar satellite+++GO:0005737///cytoplasm	cellular_component	extracellular region part+++organelle+++cell part+++extracellular region+++cell+++organelle part
23228	'PLCL2'	mRNA	GO:0005737///cytoplasm	cellular_component	cell part+++cell
23237	'ARC'	mRNA	GO:0098978///glutamatergic synapse+++GO:0001669///acrosomal vesicle+++GO:0098839///postsynaptic density membrane+++GO:0045121///membrane raft+++GO:1903561///extracellular vesicle+++GO:0098845///postsynaptic endosome+++GO:0005938///cell cortex+++GO:0043025///neuronal cell body+++GO:0015629///actin cytoskeleton+++GO:0043197///dendritic spine+++GO:0031901///early endosome membrane+++GO:0005737///cyt…	cellular_component	synapse part+++extracellular region part+++organelle+++cell part+++membrane part+++extracellular region+++synapse+++cell junction+++membrane+++cell+++organelle part
23409	'SIRT4'	mRNA	GO:0005739///mitochondrion+++GO:0005759///mitochondrial matrix+++GO:0005743///mitochondrial inner membrane	cellular_component	organelle+++cell part+++membrane-enclosed lumen+++membrane+++cell+++organelle part
2353	'FOS'	mRNA	GO:0016020///membrane+++GO:0005829///cytosol+++GO:0005654///nucleoplasm+++GO:0005783///endoplasmic reticulum+++GO:0005667///transcription factor complex+++GO:0035976///transcription factor AP-1 complex+++GO:0043005///neuron projection+++GO:0032993///protein-DNA complex+++GO:0005634///nucleus+++GO:0005737///cytoplasm	cellular_component	protein-containing complex+++organelle+++cell part+++membrane-enclosed lumen+++membrane+++cell+++organelle part
2354	'FOSB'	mRNA	GO:0005654///nucleoplasm+++GO:0043231///intracellular membrane-bounded organelle+++GO:0005634///nucleus	cellular_component	organelle+++cell part+++membrane-enclosed lumen+++cell+++organelle part
23645	'PPP1R15A'	mRNA	GO:0005739///mitochondrion+++GO:0016020///membrane+++GO:0005829///cytosol+++GO:0005741///mitochondrial outer membrane+++GO:0005794///Golgi apparatus+++GO:0005783///endoplasmic reticulum+++GO:0005789///endoplasmic reticulum membrane+++GO:0000164///protein phosphatase type 1 complex+++GO:0005737///cytoplasm	cellular_component	protein-containing complex+++organelle+++cell part+++membrane part+++membrane+++cell+++organelle part
23767	'FLRT3'	mRNA	GO:0016021///integral component of membrane+++GO:0016020///membrane+++GO:0005615///extracellular space+++GO:0043679///axon terminus+++GO:0005576///extracellular region+++GO:0005829///cytosol+++GO:0097060///synaptic membrane+++GO:0044295///axonal growth cone+++GO:0031012///extracellular matrix+++GO:0005783///endoplasmic reticulum+++GO:0005925///focal adhesion+++GO:0030054///cell junction+++GO:0030…	cellular_component	synapse part+++extracellular region part+++organelle+++cell part+++membrane part+++synapse+++extracellular region+++cell junction+++membrane+++cell+++organelle part
25758	'KIAA1549L'	mRNA	GO:0016021///integral component of membrane+++GO:0016020///membrane	cellular_component	membrane part+++membrane
26049	'FAM169A'	mRNA	GO:0005635///nuclear envelope+++GO:0016020///membrane+++GO:0005637///nuclear inner membrane+++GO:0005634///nucleus	cellular_component	organelle+++cell part+++membrane+++cell+++organelle part
26494	'OR8G1'	mRNA	GO:0016021///integral component of membrane+++GO:0016020///membrane+++GO:0005886///plasma membrane	cellular_component	cell part+++membrane part+++cell+++membrane
27019	'DNAI1'	mRNA	GO:0030286///dynein complex+++GO:0005929///cilium+++GO:0005856///cytoskeleton+++GO:0005874///microtubule+++GO:0005813///centrosome+++GO:0036157///outer dynein arm+++GO:0042995///cell projection+++GO:0005737///cytoplasm	cellular_component	protein-containing complex+++supramolecular complex+++organelle+++cell part+++cell+++organelle part
27111	'SDCBP2'	mRNA	GO:0016607///nuclear speck+++GO:0005730///nucleolus+++GO:0016020///membrane+++GO:0005654///nucleoplasm+++GO:0070062///extracellular exosome+++GO:0005886///plasma membrane+++GO:0005634///nucleus+++GO:0005737///cytoplasm	cellular_component	extracellular region part+++organelle+++cell part+++membrane-enclosed lumen+++extracellular region+++membrane+++cell+++organelle part
2826	'CCR10'	mRNA	GO:0005887///integral component of plasma membrane+++GO:0005783///endoplasmic reticulum+++GO:0009986///cell surface+++GO:0005886///plasma membrane	cellular_component	organelle+++cell part+++membrane part+++membrane+++cell
282618	'IFNL1'	mRNA	GO:0032002///interleukin-28 receptor complex+++GO:0005615///extracellular space+++GO:0005576///extracellular region	cellular_component	extracellular region part+++protein-containing complex+++cell part+++membrane part+++extracellular region+++cell+++membrane
283807	'FBXL22'	mRNA	GO:0005730///nucleolus+++GO:0005829///cytosol+++GO:0030018///Z disc+++GO:0005737///cytoplasm	cellular_component	supramolecular complex+++organelle+++cell part+++membrane-enclosed lumen+++cell+++organelle part
284040	'CDRT4'	mRNA
284391	'ZNF844'	mRNA	GO:0005634///nucleus	cellular_component	organelle+++cell part+++cell
28999	'KLF15'	mRNA	GO:0005634///nucleus	cellular_component	organelle+++cell part+++cell
29881	'NPC1L1'	mRNA	GO:0030659///cytoplasmic vesicle membrane+++GO:0016021///integral component of membrane+++GO:0016020///membrane+++GO:0044214///spanning component of plasma membrane+++GO:0016324///apical plasma membrane+++GO:0031526///brush border membrane+++GO:0005886///plasma membrane+++GO:0031410///cytoplasmic vesicle	cellular_component	organelle+++cell part+++membrane part+++cell+++membrane+++organelle part
29951	'PDZRN4'	mRNA
3039	'HBA1'	mRNA	GO:0016020///membrane+++GO:0005615///extracellular space+++GO:0005576///extracellular region+++GO:0005829///cytosol+++GO:0031838///haptoglobin-hemoglobin complex+++GO:0070062///extracellular exosome+++GO:0072562///blood microparticle+++GO:0005833///hemoglobin complex+++GO:0022627///cytosolic small ribosomal subunit+++GO:0071682///endocytic vesicle lumen	cellular_component	extracellular region part+++protein-containing complex+++organelle+++cell part+++membrane-enclosed lumen+++extracellular region+++membrane+++cell+++organelle part
3040	'HBA2'	mRNA	GO:0005833///hemoglobin complex	cellular_component	protein-containing complex+++cell part+++cell
3043	'HBB'	mRNA	GO:0070062///extracellular exosome+++GO:0071682///endocytic vesicle lumen+++GO:0072562///blood microparticle+++GO:0031838///haptoglobin-hemoglobin complex+++GO:0005833///hemoglobin complex+++GO:0005615///extracellular space+++GO:1904813///ficolin-1-rich granule lumen+++GO:0005576///extracellular region+++GO:1904724///tertiary granule lumen+++GO:0005829///cytosol	cellular_component	extracellular region part+++protein-containing complex+++organelle+++cell part+++membrane-enclosed lumen+++extracellular region+++cell+++organelle part
3122	'HLA-DRA'	mRNA	GO:0016021///integral component of membrane+++GO:0012507///ER to Golgi transport vesicle membrane+++GO:0016020///membrane+++GO:0000139///Golgi membrane+++GO:0030658///transport vesicle membrane+++GO:0010008///endosome membrane+++GO:0005765///lysosomal membrane+++GO:0005794///Golgi apparatus+++GO:0005768///endosome+++GO:0005783///endoplasmic reticulum+++GO:0031902///late endosome membrane+++GO:007…	cellular_component	extracellular region part+++protein-containing complex+++organelle+++cell part+++membrane part+++extracellular region+++cell+++membrane+++organelle part
3303	'HSPA1A'	mRNA	GO:0016607///nuclear speck+++GO:0005739///mitochondrion+++GO:0005815///microtubule organizing center+++GO:0005576///extracellular region+++GO:0005829///cytosol+++GO:0005814///centriole+++GO:0016234///inclusion body+++GO:0005654///nucleoplasm+++GO:0016235///aggresome+++GO:0008180///COP9 signalosome+++GO:1990904///ribonucleoprotein complex+++GO:0000151///ubiquitin ligase complex+++GO:0005856///cyto…	cellular_component	extracellular region part+++protein-containing complex+++organelle+++cell part+++membrane-enclosed lumen+++extracellular region+++cell junction+++cell+++organelle part
3304	'HSPA1B'	mRNA	GO:0016607///nuclear speck+++GO:0005739///mitochondrion+++GO:0005815///microtubule organizing center+++GO:0005576///extracellular region+++GO:0005829///cytosol+++GO:0005814///centriole+++GO:0016234///inclusion body+++GO:0005654///nucleoplasm+++GO:0016235///aggresome+++GO:0008180///COP9 signalosome+++GO:1990904///ribonucleoprotein complex+++GO:0000151///ubiquitin ligase complex+++GO:0005856///cyto…	cellular_component	extracellular region part+++protein-containing complex+++organelle+++cell part+++membrane-enclosed lumen+++extracellular region+++cell junction+++cell+++organelle part
3310	'HSPA6'	mRNA	GO:0005576///extracellular region+++GO:0005829///cytosol+++GO:0005814///centriole+++GO:0008180///COP9 signalosome+++GO:0070062///extracellular exosome+++GO:0072562///blood microparticle+++GO:1904813///ficolin-1-rich granule lumen+++GO:0032991///protein-containing complex+++GO:0034774///secretory granule lumen+++GO:0005634///nucleus+++GO:0005737///cytoplasm	cellular_component	extracellular region part+++protein-containing complex+++organelle+++cell part+++membrane-enclosed lumen+++extracellular region+++cell+++organelle part
3337	'DNAJB1'	mRNA	GO:0043197///dendritic spine+++GO:0005730///nucleolus+++GO:0043025///neuronal cell body+++GO:0005829///cytosol+++GO:0098794///postsynapse+++GO:0005654///nucleoplasm+++GO:0070062///extracellular exosome+++GO:0014069///postsynaptic density+++GO:0098978///glutamatergic synapse+++GO:0061827///sperm head+++GO:0005634///nucleus+++GO:0005737///cytoplasm	cellular_component	synapse part+++extracellular region part+++organelle+++cell part+++membrane-enclosed lumen+++extracellular region+++synapse+++cell+++organelle part
339291	'LRRC30'	mRNA	GO:0001917///photoreceptor inner segment+++GO:0042622///photoreceptor outer segment membrane	cellular_component	organelle+++cell part+++membrane part+++membrane+++cell+++organelle part
3397	'ID1'	mRNA	GO:0005654///nucleoplasm+++GO:0005794///Golgi apparatus+++GO:0005813///centrosome+++GO:0005634///nucleus+++GO:0005737///cytoplasm	cellular_component	organelle+++cell part+++membrane-enclosed lumen+++cell+++organelle part
3398	'ID2'	mRNA	GO:0005829///cytosol+++GO:0032991///protein-containing complex+++GO:0005634///nucleus+++GO:0005737///cytoplasm	cellular_component	protein-containing complex+++organelle+++cell part+++cell
340267	'COL28A1'	mRNA	GO:0062023///collagen-containing extracellular matrix+++GO:0005615///extracellular space+++GO:0005576///extracellular region+++GO:0005788///endoplasmic reticulum lumen+++GO:0031012///extracellular matrix+++GO:0005581///collagen trimer+++GO:0005604///basement membrane	cellular_component	extracellular region part+++protein-containing complex+++organelle+++cell part+++membrane-enclosed lumen+++extracellular region+++cell+++organelle part
340359	'KLHL38'	mRNA	GO:0031463///Cul3-RING ubiquitin ligase complex	cellular_component	protein-containing complex+++cell part+++cell
341350	'OVCH1'	mRNA	GO:0005576///extracellular region	cellular_component	extracellular region
3433	'IFIT2'	mRNA	GO:0005829///cytosol+++GO:0005783///endoplasmic reticulum+++GO:0005737///cytoplasm	cellular_component	organelle+++cell part+++cell
3491	'CYR61'	mRNA	GO:0062023///collagen-containing extracellular matrix+++GO:0005576///extracellular region+++GO:0005788///endoplasmic reticulum lumen+++GO:0031012///extracellular matrix	cellular_component	extracellular region part+++organelle+++cell part+++membrane-enclosed lumen+++extracellular region+++cell+++organelle part
349334	'FOXD4L4'	mRNA	GO:0005634///nucleus	cellular_component	organelle+++cell part+++cell
3575	'IL7R'	mRNA	GO:0016021///integral component of membrane+++GO:0016020///membrane+++GO:0005576///extracellular region+++GO:0030665///clathrin-coated vesicle membrane+++GO:0009897///external side of plasma membrane+++GO:0005886///plasma membrane	cellular_component	organelle+++cell part+++membrane part+++extracellular region+++cell+++membrane+++organelle part
3592	'IL12A'	mRNA	GO:0043514///interleukin-12 complex+++GO:0005615///extracellular space+++GO:0005576///extracellular region+++GO:0031906///late endosome lumen+++GO:0005788///endoplasmic reticulum lumen+++GO:0009986///cell surface+++GO:0005737///cytoplasm	cellular_component	extracellular region part+++protein-containing complex+++organelle+++cell part+++membrane-enclosed lumen+++extracellular region+++cell+++organelle part
3725	'JUN'	mRNA	GO:0000228///nuclear chromosome+++GO:0005829///cytosol+++GO:0000790///nuclear chromatin+++GO:0005654///nucleoplasm+++GO:0017053///transcriptional repressor complex+++GO:0005667///transcription factor complex+++GO:0035976///transcription factor AP-1 complex+++GO:0005719///nuclear euchromatin+++GO:0005634///nucleus	cellular_component	protein-containing complex+++organelle+++cell part+++membrane-enclosed lumen+++cell+++organelle part
3754	'KCNF1'	mRNA	GO:0016021///integral component of membrane+++GO:0008076///voltage-gated potassium channel complex+++GO:0016020///membrane+++GO:0005886///plasma membrane	cellular_component	protein-containing complex+++cell part+++membrane part+++cell+++membrane
387763	'C11orf96'	mRNA
388403	'YPEL2'	mRNA	GO:0005730///nucleolus+++GO:0005634///nucleus	cellular_component	organelle+++cell part+++membrane-enclosed lumen+++cell+++organelle part
388531	'RGS9BP'	mRNA	GO:0016021///integral component of membrane+++GO:0016020///membrane+++GO:0098839///postsynaptic density membrane+++GO:0097381///photoreceptor disc membrane+++GO:0098978///glutamatergic synapse+++GO:0005634///nucleus+++GO:0005737///cytoplasm+++GO:0001750///photoreceptor outer segment	cellular_component	synapse part+++organelle+++cell part+++membrane part+++synapse+++membrane+++cell+++organelle part
389084	'SNORC'	mRNA	GO:0016021///integral component of membrane+++GO:0016020///membrane+++GO:0062023///collagen-containing extracellular matrix+++GO:0071944///cell periphery+++GO:0005576///extracellular region+++GO:0005737///cytoplasm	cellular_component	extracellular region part+++cell part+++membrane part+++extracellular region+++membrane+++cell
389257	'LRRC14B'	mRNA	GO:0005737///cytoplasm	cellular_component	cell part+++cell
3936	'LCP1'	mRNA	GO:0001726///ruffle+++GO:0032587///ruffle membrane+++GO:0070062///extracellular exosome+++GO:0005884///actin filament+++GO:0005925///focal adhesion+++GO:0005615///extracellular space+++GO:0015629///actin cytoskeleton+++GO:0030175///filopodium+++GO:0001891///phagocytic cup+++GO:0032432///actin filament bundle+++GO:0005737///cytoplasm+++GO:0005886///plasma membrane+++GO:0005829///cytosol+++GO:00300…	cellular_component	extracellular region part+++supramolecular complex+++protein-containing complex+++organelle+++cell part+++membrane part+++extracellular region+++cell junction+++membrane+++cell+++organelle part
400581	'GRAPL'	mRNA	GO:0031234///extrinsic component of cytoplasmic side of plasma membrane+++GO:0005737///cytoplasm+++GO:0005829///cytosol	cellular_component	cell part+++membrane part+++membrane+++cell
402573	'C7orf61'	mRNA	GO:0005634///nucleus	cellular_component	organelle+++cell part+++cell
4084	'MXD1'	mRNA	GO:0005739///mitochondrion+++GO:0005829///cytosol+++GO:0000790///nuclear chromatin+++GO:0005654///nucleoplasm+++GO:0005634///nucleus	cellular_component	organelle+++cell part+++membrane-enclosed lumen+++cell+++organelle part
4092	'SMAD7'	mRNA	GO:0005829///cytosol+++GO:0005654///nucleoplasm+++GO:0016342///catenin complex+++GO:0005667///transcription factor complex+++GO:0005813///centrosome+++GO:0032991///protein-containing complex+++GO:0005886///plasma membrane+++GO:0001650///fibrillar center+++GO:0005634///nucleus+++GO:0005737///cytoplasm+++GO:0005913///cell-cell adherens junction	cellular_component	protein-containing complex+++organelle+++cell part+++membrane part+++membrane-enclosed lumen+++cell junction+++membrane+++cell+++organelle part
414157	'C10orf62'	mRNA
4254	'KITLG'	mRNA	GO:0016021///integral component of membrane+++GO:0016020///membrane+++GO:0005615///extracellular space+++GO:0005576///extracellular region+++GO:0005856///cytoskeleton+++GO:0030027///lamellipodium+++GO:0030175///filopodium+++GO:0005886///plasma membrane+++GO:0042995///cell projection+++GO:0005737///cytoplasm	cellular_component	extracellular region part+++organelle+++cell part+++membrane part+++extracellular region+++membrane+++cell
4295	'MLN'	mRNA	GO:0005576///extracellular region	cellular_component	extracellular region
43847	'KLK14'	mRNA	GO:0005615///extracellular space+++GO:0005576///extracellular region+++GO:0030141///secretory granule	cellular_component	extracellular region part+++organelle+++cell part+++extracellular region+++cell
440672	'NUDT4B'	mRNA	GO:0005829///cytosol	cellular_component	cell part+++cell
440686	'HIST2H3PS2'	mRNA	GO:0000786///nucleosome+++GO:0005694///chromosome+++GO:0005634///nucleus	cellular_component	protein-containing complex+++organelle+++cell part+++cell+++organelle part
4616	'GADD45B'	mRNA	GO:0005634///nucleus+++GO:0005737///cytoplasm	cellular_component	organelle+++cell part+++cell
467	'ATF3'	mRNA	GO:0005730///nucleolus+++GO:0005654///nucleoplasm+++GO:1990622///CHOP-ATF3 complex+++GO:0005634///nucleus	cellular_component	protein-containing complex+++organelle+++cell part+++membrane-enclosed lumen+++cell+++organelle part
474383	'F8A2'	mRNA	GO:0005634///nucleus	cellular_component	organelle+++cell part+++cell
474384	'F8A3'	mRNA	GO:0005634///nucleus	cellular_component	organelle+++cell part+++cell
4938	'OAS1'	mRNA	GO:0005739///mitochondrion+++GO:0005576///extracellular region+++GO:0005829///cytosol+++GO:0005654///nucleoplasm+++GO:0043231///intracellular membrane-bounded organelle+++GO:0005783///endoplasmic reticulum+++GO:0005634///nucleus+++GO:0005737///cytoplasm	cellular_component	organelle+++cell part+++membrane-enclosed lumen+++extracellular region+++cell+++organelle part
493861	'EID3'	mRNA	GO:0005730///nucleolus+++GO:0000781///chromosome, telomeric region+++GO:0030915///Smc5-Smc6 complex+++GO:0005654///nucleoplasm+++GO:0005694///chromosome+++GO:0005634///nucleus+++GO:0005737///cytoplasm	cellular_component	protein-containing complex+++organelle+++cell part+++membrane-enclosed lumen+++cell+++organelle part
5054	'SERPINE1'	mRNA	GO:0062023///collagen-containing extracellular matrix+++GO:0005615///extracellular space+++GO:0005576///extracellular region+++GO:0031093///platelet alpha granule lumen+++GO:0070062///extracellular exosome+++GO:0005886///plasma membrane	cellular_component	extracellular region part+++organelle+++cell part+++membrane-enclosed lumen+++extracellular region+++cell+++membrane+++organelle part
51277	'DNAJC27'	mRNA	GO:0005634///nucleus	cellular_component	organelle+++cell part+++cell
51421	'AMOTL2'	mRNA	GO:0005829///cytosol+++GO:0016324///apical plasma membrane+++GO:0005768///endosome+++GO:0005923///bicellular tight junction+++GO:0031410///cytoplasmic vesicle+++GO:0055037///recycling endosome	cellular_component	organelle+++cell part+++membrane part+++cell junction+++membrane+++cell
51561	'IL23A'	mRNA	GO:0005615///extracellular space+++GO:0005576///extracellular region+++GO:0070743///interleukin-23 complex+++GO:0005788///endoplasmic reticulum lumen	cellular_component	extracellular region part+++protein-containing complex+++organelle+++cell part+++membrane-enclosed lumen+++extracellular region+++cell+++organelle part
51703	'ACSL5'	mRNA	GO:0016021///integral component of membrane+++GO:0005739///mitochondrion+++GO:0005730///nucleolus+++GO:0016020///membrane+++GO:0005741///mitochondrial outer membrane+++GO:0005783///endoplasmic reticulum+++GO:0005789///endoplasmic reticulum membrane+++GO:0005634///nucleus	cellular_component	organelle+++cell part+++membrane part+++membrane-enclosed lumen+++membrane+++cell+++organelle part
5199	'CFP'	mRNA	GO:0062023///collagen-containing extracellular matrix+++GO:0005615///extracellular space+++GO:0005576///extracellular region+++GO:0035580///specific granule lumen+++GO:0005788///endoplasmic reticulum lumen+++GO:1904724///tertiary granule lumen	cellular_component	extracellular region part+++organelle+++cell part+++membrane-enclosed lumen+++extracellular region+++cell+++organelle part
5292	'PIM1'	mRNA	GO:0005730///nucleolus+++GO:0005634///nucleus+++GO:0005737///cytoplasm+++GO:0005886///plasma membrane+++GO:0005829///cytosol+++GO:0005654///nucleoplasm	cellular_component	organelle+++cell part+++membrane-enclosed lumen+++membrane+++cell+++organelle part
54084	'TSPEAR'	mRNA	GO:0032420///stereocilium+++GO:0005576///extracellular region+++GO:0009986///cell surface+++GO:0060170///ciliary membrane+++GO:0042995///cell projection	cellular_component	organelle+++cell part+++membrane part+++extracellular region+++membrane+++cell+++organelle part
54212	'SNTG1'	mRNA	GO:0016010///dystrophin-associated glycoprotein complex+++GO:0016013///syntrophin complex+++GO:0005856///cytoskeleton+++GO:0032587///ruffle membrane+++GO:0005634///nucleus+++GO:0005737///cytoplasm	cellular_component	protein-containing complex+++organelle+++cell part+++membrane part+++membrane+++cell
54913	'RPP25'	mRNA	GO:0005815///microtubule organizing center+++GO:0005654///nucleoplasm+++GO:0030681///multimeric ribonuclease P complex+++GO:0000172///ribonuclease MRP complex+++GO:0005634///nucleus	cellular_component	protein-containing complex+++organelle+++cell part+++membrane-enclosed lumen+++cell+++organelle part
54937	'SOHLH2'	mRNA	GO:0005634///nucleus+++GO:0005737///cytoplasm	cellular_component	organelle+++cell part+++cell
55076	'TMEM45A'	mRNA	GO:0016021///integral component of membrane+++GO:0016020///membrane	cellular_component	membrane part+++membrane
55602	'CDKN2AIP'	mRNA	GO:0001652///granular component+++GO:0005730///nucleolus+++GO:0005654///nucleoplasm+++GO:0005634///nucleus	cellular_component	organelle+++cell part+++membrane-enclosed lumen+++cell+++organelle part
55603	'TENT5A'	mRNA
5583	'PRKCH'	mRNA	GO:0005829///cytosol+++GO:0070062///extracellular exosome+++GO:0005886///plasma membrane+++GO:0005737///cytoplasm	cellular_component	extracellular region part+++organelle+++cell part+++extracellular region+++membrane+++cell
5657	'PRTN3'	mRNA	GO:0016020///membrane+++GO:0062023///collagen-containing extracellular matrix+++GO:0005615///extracellular space+++GO:0005576///extracellular region+++GO:0044853///plasma membrane raft+++GO:0005829///cytosol+++GO:0045121///membrane raft+++GO:0070062///extracellular exosome+++GO:0035578///azurophil granule lumen+++GO:0005886///plasma membrane	cellular_component	extracellular region part+++organelle+++cell part+++membrane part+++membrane-enclosed lumen+++extracellular region+++membrane+++cell+++organelle part
56603	'CYP26B1'	mRNA	GO:0016020///membrane+++GO:0043231///intracellular membrane-bounded organelle+++GO:0005783///endoplasmic reticulum+++GO:0031090///organelle membrane+++GO:0005789///endoplasmic reticulum membrane+++GO:0005737///cytoplasm	cellular_component	organelle+++cell part+++membrane part+++membrane+++cell+++organelle part
57561	'ARRDC3'	mRNA	GO:0016020///membrane+++GO:0005769///early endosome+++GO:0005768///endosome+++GO:0005886///plasma membrane+++GO:0005764///lysosome+++GO:0005737///cytoplasm	cellular_component	organelle+++cell part+++membrane+++cell
5778	'PTPN7'	mRNA	GO:0005829///cytosol+++GO:0009898///cytoplasmic side of plasma membrane+++GO:0005654///nucleoplasm+++GO:0005856///cytoskeleton+++GO:0005737///cytoplasm	cellular_component	organelle+++cell part+++membrane part+++membrane-enclosed lumen+++membrane+++cell+++organelle part
5788	'PTPRC'	mRNA	GO:0016021///integral component of membrane+++GO:0016020///membrane+++GO:0071944///cell periphery+++GO:0032059///bleb+++GO:0009898///cytoplasmic side of plasma membrane+++GO:0045121///membrane raft+++GO:0005925///focal adhesion+++GO:0009897///external side of plasma membrane+++GO:0070062///extracellular exosome+++GO:0005887///integral component of plasma membrane+++GO:0009986///cell surface+++GO:…	cellular_component	extracellular region part+++organelle+++cell part+++membrane part+++extracellular region+++cell junction+++cell+++membrane+++organelle part
5876	'RABGGTB'	mRNA	GO:0005829///cytosol+++GO:0005968///Rab-protein geranylgeranyltransferase complex+++GO:0005886///plasma membrane	cellular_component	protein-containing complex+++cell part+++membrane+++cell
6016	'RIT1'	mRNA	GO:0005886///plasma membrane+++GO:0005622///intracellular	cellular_component	cell part+++membrane+++cell
6123	'RPL3L'	mRNA	GO:0016020///membrane+++GO:0005840///ribosome+++GO:0022625///cytosolic large ribosomal subunit	cellular_component	protein-containing complex+++organelle+++cell part+++membrane+++cell+++organelle part
6279	'S100A8'	mRNA	GO:0016020///membrane+++GO:0062023///collagen-containing extracellular matrix+++GO:0005615///extracellular space+++GO:0005576///extracellular region+++GO:0045111///intermediate filament cytoskeleton+++GO:0005829///cytosol+++GO:0005856///cytoskeleton+++GO:0070062///extracellular exosome+++GO:0034774///secretory granule lumen+++GO:0005886///plasma membrane+++GO:0005634///nucleus+++GO:0005737///cyto…	cellular_component	extracellular region part+++organelle+++cell part+++membrane-enclosed lumen+++extracellular region+++membrane+++cell+++organelle part
6280	'S100A9'	mRNA	GO:0016020///membrane+++GO:0062023///collagen-containing extracellular matrix+++GO:0005615///extracellular space+++GO:0005576///extracellular region+++GO:0005829///cytosol+++GO:0005654///nucleoplasm+++GO:0005856///cytoskeleton+++GO:0031982///vesicle+++GO:0043209///myelin sheath+++GO:0030054///cell junction+++GO:0070062///extracellular exosome+++GO:1904813///ficolin-1-rich granule lumen+++GO:00099…	cellular_component	extracellular region part+++organelle+++cell part+++membrane-enclosed lumen+++extracellular region+++cell junction+++membrane+++cell+++organelle part
64005	'MYO1G'	mRNA	GO:0016020///membrane+++GO:0016459///myosin complex+++GO:0030027///lamellipodium+++GO:0070062///extracellular exosome+++GO:0031256///leading edge membrane+++GO:0030175///filopodium+++GO:0005902///microvillus+++GO:0005886///plasma membrane+++GO:0042995///cell projection+++GO:0001891///phagocytic cup	cellular_component	extracellular region part+++protein-containing complex+++organelle+++cell part+++membrane part+++extracellular region+++cell+++membrane+++organelle part
648791	'PPP1R3G'	mRNA	GO:0005737///cytoplasm	cellular_component	cell part+++cell
6514	'SLC2A2'	mRNA	GO:0016021///integral component of membrane+++GO:0016020///membrane+++GO:0016324///apical plasma membrane+++GO:0005903///brush border+++GO:0005887///integral component of plasma membrane+++GO:0005886///plasma membrane+++GO:0005737///cytoplasm+++GO:0005911///cell-cell junction	cellular_component	cell part+++membrane part+++cell junction+++membrane+++cell
6528	'SLC5A5'	mRNA	GO:0016021///integral component of membrane+++GO:0016020///membrane+++GO:1903561///extracellular vesicle+++GO:0070062///extracellular exosome+++GO:0005886///plasma membrane+++GO:0005634///nucleus	cellular_component	extracellular region part+++organelle+++cell part+++membrane part+++extracellular region+++membrane+++cell
653404	'FOXD4L6'	mRNA	GO:0005634///nucleus	cellular_component	organelle+++cell part+++cell
6665	'SOX15'	mRNA	GO:0044798///nuclear transcription factor complex+++GO:0005634///nucleus+++GO:0005737///cytoplasm	cellular_component	protein-containing complex+++organelle+++cell part+++cell+++organelle part
688	'KLF5'	mRNA	GO:0016021///integral component of membrane+++GO:0016020///membrane+++GO:0005615///extracellular space+++GO:0005576///extracellular region+++GO:0005654///nucleoplasm+++GO:0005794///Golgi apparatus+++GO:0043231///intracellular membrane-bounded organelle+++GO:0005634///nucleus	cellular_component	extracellular region part+++organelle+++cell part+++membrane part+++membrane-enclosed lumen+++extracellular region+++membrane+++cell+++organelle part
7033	'TFF3'	mRNA	GO:0005615///extracellular space+++GO:0005576///extracellular region+++GO:0030141///secretory granule+++GO:0005737///cytoplasm	cellular_component	extracellular region part+++organelle+++cell part+++extracellular region+++cell
7071	'KLF10'	mRNA	GO:0005634///nucleus	cellular_component	organelle+++cell part+++cell
728911	'CT45A2'	mRNA	GO:0032039///integrator complex	cellular_component	protein-containing complex+++organelle+++cell part+++cell+++organelle part
7368	'UGT8'	mRNA	GO:0016021///integral component of membrane+++GO:0016020///membrane+++GO:0043231///intracellular membrane-bounded organelle+++GO:0005886///plasma membrane	cellular_component	organelle+++cell part+++membrane part+++cell+++membrane
7538	'ZFP36'	mRNA	GO:0070578///RISC-loading complex+++GO:0030014///CCR4-NOT complex+++GO:0005829///cytosol+++GO:0098745///Dcp1-Dcp2 complex+++GO:1990904///ribonucleoprotein complex+++GO:0000932///P-body+++GO:0010494///cytoplasmic stress granule+++GO:0000178///exosome (RNase complex)+++GO:0005634///nucleus+++GO:0005737///cytoplasm	cellular_component	protein-containing complex+++organelle+++cell part+++cell
7568	'ZNF20'	mRNA	GO:0005634///nucleus	cellular_component	organelle+++cell part+++cell
768	'CA9'	mRNA	GO:0016021///integral component of membrane+++GO:0005730///nucleolus+++GO:0016020///membrane+++GO:0016323///basolateral plasma membrane+++GO:0031528///microvillus membrane+++GO:0005886///plasma membrane+++GO:0042995///cell projection+++GO:0005634///nucleus	cellular_component	organelle+++cell part+++membrane part+++membrane-enclosed lumen+++membrane+++cell+++organelle part
79639	'TMEM53'	mRNA	GO:0016021///integral component of membrane+++GO:0016020///membrane+++GO:0005634///nucleus	cellular_component	organelle+++cell part+++membrane part+++membrane+++cell
79973	'ZNF442'	mRNA	GO:0005634///nucleus	cellular_component	organelle+++cell part+++cell
79981	'FRMD1'	mRNA	GO:0005856///cytoskeleton	cellular_component	organelle+++cell part+++cell
80036	'TRPM3'	mRNA	GO:0016021///integral component of membrane+++GO:0016020///membrane+++GO:0005886///plasma membrane	cellular_component	cell part+++membrane part+++cell+++membrane
80726	'IQCN'	mRNA	GO:0005739///mitochondrion+++GO:0005634///nucleus	cellular_component	organelle+++cell part+++cell
80832	'APOL4'	mRNA	GO:0005575///cellular_component+++GO:0016021///integral component of membrane+++GO:0016020///membrane+++GO:0005615///extracellular space+++GO:0005576///extracellular region+++GO:0043231///intracellular membrane-bounded organelle	cellular_component	extracellular region part+++organelle+++cell part+++membrane part+++extracellular region+++cell+++membrane+++cellular_component
81788	'NUAK2'	mRNA	GO:0005634///nucleus+++GO:0005737///cytoplasm	cellular_component	organelle+++cell part+++cell
8326	'FZD9'	mRNA	GO:0048786///presynaptic active zone+++GO:0016021///integral component of membrane+++GO:0030425///dendrite+++GO:0016020///membrane+++GO:0043025///neuronal cell body+++GO:0098794///postsynapse+++GO:0005794///Golgi apparatus+++GO:0016324///apical plasma membrane+++GO:0030424///axon+++GO:0045177///apical part of cell+++GO:0048471///perinuclear region of cytoplasm+++GO:0032433///filopodium tip+++GO:0…	cellular_component	synapse part+++organelle+++cell part+++membrane part+++synapse+++membrane+++cell+++organelle part
83541	'FAM110A'	mRNA	GO:0005815///microtubule organizing center+++GO:0005615///extracellular space+++GO:0005576///extracellular region+++GO:0005788///endoplasmic reticulum lumen+++GO:0031233///intrinsic component of external side of plasma membrane+++GO:0005856///cytoskeleton+++GO:0000922///spindle pole+++GO:0005886///plasma membrane+++GO:0005796///Golgi lumen+++GO:0005737///cytoplasm	cellular_component	extracellular region part+++organelle+++cell part+++membrane part+++membrane-enclosed lumen+++extracellular region+++membrane+++cell+++organelle part
84502	'JPH4'	mRNA	GO:0016021///integral component of membrane+++GO:0016020///membrane+++GO:0005790///smooth endoplasmic reticulum+++GO:0043198///dendritic shaft+++GO:0005783///endoplasmic reticulum+++GO:0014701///junctional sarcoplasmic reticulum membrane+++GO:0005789///endoplasmic reticulum membrane+++GO:0030314///junctional membrane complex+++GO:0005886///plasma membrane	cellular_component	protein-containing complex+++organelle+++cell part+++membrane part+++membrane+++cell+++organelle part
84808	'PERM1'	mRNA	GO:0005634///nucleus+++GO:0005737///cytoplasm	cellular_component	organelle+++cell part+++cell
8705	'B3GALT4'	mRNA	GO:0016021///integral component of membrane+++GO:0016020///membrane+++GO:0000139///Golgi membrane+++GO:0005794///Golgi apparatus+++GO:0005783///endoplasmic reticulum	cellular_component	organelle+++cell part+++membrane part+++cell+++membrane+++organelle part
8747	'ADAM21'	mRNA	GO:0016021///integral component of membrane+++GO:0016020///membrane+++GO:0043025///neuronal cell body+++GO:0030424///axon+++GO:0043005///neuron projection+++GO:0005886///plasma membrane	cellular_component	cell part+++membrane part+++cell+++membrane
8941	'CDK5R2'	mRNA	GO:0016533///protein kinase 5 complex+++GO:0016020///membrane+++GO:0043005///neuron projection+++GO:0005886///plasma membrane+++GO:0030426///growth cone+++GO:0005737///cytoplasm	cellular_component	protein-containing complex+++cell part+++membrane+++cell
90589	'ZNF625'	mRNA	GO:0005634///nucleus	cellular_component	organelle+++cell part+++cell
9103	'FCGR2C'	mRNA	GO:0016021///integral component of membrane+++GO:0016020///membrane+++GO:0005886///plasma membrane+++GO:0005737///cytoplasm	cellular_component	cell part+++membrane part+++membrane+++cell
91181	'NUP210L'	mRNA	GO:0016021///integral component of membrane+++GO:0016020///membrane+++GO:0005643///nuclear pore	cellular_component	protein-containing complex+++organelle+++cell part+++membrane part+++membrane+++cell+++organelle part
9120	'SLC16A6'	mRNA	GO:0016021///integral component of membrane+++GO:0016020///membrane+++GO:0005887///integral component of plasma membrane+++GO:0005886///plasma membrane	cellular_component	cell part+++membrane part+++cell+++membrane
91543	'RSAD2'	mRNA	GO:0005739///mitochondrion+++GO:0016020///membrane+++GO:0005811///lipid droplet+++GO:0005741///mitochondrial outer membrane+++GO:0005743///mitochondrial inner membrane+++GO:0005794///Golgi apparatus+++GO:0005783///endoplasmic reticulum+++GO:0005789///endoplasmic reticulum membrane+++GO:0001650///fibrillar center	cellular_component	organelle+++cell part+++membrane part+++membrane-enclosed lumen+++membrane+++cell+++organelle part
91947	'ARRDC4'	mRNA	GO:0016020///membrane+++GO:1903561///extracellular vesicle+++GO:0005769///early endosome+++GO:0005768///endosome+++GO:0005886///plasma membrane+++GO:0031410///cytoplasmic vesicle	cellular_component	extracellular region part+++organelle+++cell part+++extracellular region+++membrane+++cell
93107	'KCNG4'	mRNA	GO:0016021///integral component of membrane+++GO:0008076///voltage-gated potassium channel complex+++GO:0016020///membrane+++GO:0005886///plasma membrane	cellular_component	protein-containing complex+++cell part+++membrane part+++cell+++membrane
9510	'ADAMTS1'	mRNA	GO:0016021///integral component of membrane+++GO:0016020///membrane+++GO:0062023///collagen-containing extracellular matrix+++GO:0005576///extracellular region+++GO:0031012///extracellular matrix+++GO:0005604///basement membrane+++GO:0031410///cytoplasmic vesicle	cellular_component	extracellular region part+++organelle+++cell part+++membrane part+++extracellular region+++cell+++membrane
968	'CD68'	mRNA	GO:0016021///integral component of membrane+++GO:0016020///membrane+++GO:0010008///endosome membrane+++GO:0005765///lysosomal membrane+++GO:0005768///endosome+++GO:0035577///azurophil granule membrane+++GO:0005886///plasma membrane+++GO:0005764///lysosome	cellular_component	organelle+++cell part+++membrane part+++membrane+++cell+++organelle part
972	'CD74'	mRNA	GO:0016021///integral component of membrane+++GO:0012507///ER to Golgi transport vesicle membrane+++GO:0005773///vacuole+++GO:0035693///NOS2-CD74 complex+++GO:0016020///membrane+++GO:0000139///Golgi membrane+++GO:0030658///transport vesicle membrane+++GO:0035692///macrophage migration inhibitory factor receptor complex+++GO:0005622///intracellular+++GO:0005765///lysosomal membrane+++GO:0005794///…	cellular_component	extracellular region part+++protein-containing complex+++organelle+++cell part+++membrane-enclosed lumen+++membrane part+++extracellular region+++cell+++membrane+++organelle part
BGIG9606_36350		mRNA	GO:0005777///peroxisome	cellular_component	organelle+++cell part+++cell
BGIG9606_36519		mRNA	GO:0070062///extracellular exosome+++GO:0000790///nuclear chromatin+++GO:0005615///extracellular space+++GO:0005634///nucleus+++GO:0005829///cytosol+++GO:0005654///nucleoplasm+++GO:0000786///nucleosome	cellular_component	extracellular region part+++protein-containing complex+++organelle+++cell part+++membrane-enclosed lumen+++extracellular region+++cell+++organelle part
BGIG9606_37390		mRNA	GO:0005634///nucleus+++GO:0005737///cytoplasm	cellular_component	organelle+++cell part+++cell
BGIG9606_37454		mRNA	GO:0005874///microtubule+++GO:0005737///cytoplasm	cellular_component	supramolecular complex+++organelle+++cell part+++cell+++organelle part
BGIG9606_37658		mRNA	GO:0031902///late endosome membrane+++GO:0070062///extracellular exosome+++GO:0005925///focal adhesion+++GO:0005769///early endosome+++GO:0005634///nucleus+++GO:0010008///endosome membrane+++GO:0005886///plasma membrane+++GO:0005829///cytosol+++GO:0032154///cleavage furrow	cellular_component	extracellular region part+++organelle+++cell part+++membrane part+++extracellular region+++cell junction+++membrane+++cell+++organelle part
BGIG9606_38836		mRNA	GO:0005634///nucleus	cellular_component	organelle+++cell part+++cell
BGIG9606_39137		mRNA
BGIG9606_39291		mRNA	GO:1990904///ribonucleoprotein complex+++GO:0005634///nucleus+++GO:0071013///catalytic step 2 spliceosome+++GO:0005654///nucleoplasm	cellular_component	protein-containing complex+++organelle+++cell part+++membrane-enclosed lumen+++cell+++organelle part
BGIG9606_39859		mRNA	GO:0070062///extracellular exosome+++GO:0005829///cytosol+++GO:0016020///membrane	cellular_component	extracellular region part+++organelle+++cell part+++extracellular region+++membrane+++cell
BGIG9606_41843		mRNA	GO:0005634///nucleus+++GO:0005737///cytoplasm+++GO:0005654///nucleoplasm	cellular_component	organelle+++cell part+++membrane-enclosed lumen+++cell+++organelle part
BGIG9606_42244		mRNA
BGIG9606_44262		mRNA
BGIG9606_44658		mRNA
BGIG9606_45679		mRNA	GO:0005739///mitochondrion+++GO:0005743///mitochondrial inner membrane+++GO:0016021///integral component of membrane	cellular_component	organelle+++cell part+++membrane part+++membrane+++cell+++organelle part
BGIG9606_45850		mRNA	GO:0005634///nucleus	cellular_component	organelle+++cell part+++cell
BGIG9606_47299		mRNA
BGIG9606_47722		mRNA
BGIG9606_49693		mRNA	GO:0030688///preribosome, small subunit precursor+++GO:0005829///cytosol+++GO:0005654///nucleoplasm	cellular_component	protein-containing complex+++organelle+++cell part+++membrane-enclosed lumen+++cell+++organelle part
BGIG9606_49799		mRNA	GO:0070062///extracellular exosome+++GO:0005829///cytosol+++GO:0016020///membrane	cellular_component	extracellular region part+++organelle+++cell part+++extracellular region+++membrane+++cell
BGIG9606_50428		mRNA
BGIG9606_50580		mRNA	GO:0072487///MSL complex+++GO:0005654///nucleoplasm	cellular_component	protein-containing complex+++organelle+++cell part+++membrane-enclosed lumen+++cell+++organelle part
BGIG9606_50608		mRNA
BGIG9606_51867		mRNA	GO:0070062///extracellular exosome+++GO:0005829///cytosol+++GO:0016020///membrane	cellular_component	extracellular region part+++organelle+++cell part+++extracellular region+++membrane+++cell
BGIG9606_52447		mRNA
BGIG9606_52676		mRNA	GO:0016607///nuclear speck+++GO:0036464///cytoplasmic ribonucleoprotein granule+++GO:0005737///cytoplasm+++GO:0005829///cytosol+++GO:0005654///nucleoplasm	cellular_component	protein-containing complex+++organelle+++cell part+++membrane-enclosed lumen+++cell+++organelle part
BGIG9606_52818		mRNA
BGIG9606_53573		mRNA	GO:0035253///ciliary rootlet+++GO:0036064///ciliary basal body+++GO:0005737///cytoplasm+++GO:0005886///plasma membrane	cellular_component	organelle+++cell part+++membrane+++cell+++organelle part
BGIG9606_54323		mRNA	GO:0016607///nuclear speck+++GO:0005634///nucleus	cellular_component	organelle+++cell part+++membrane-enclosed lumen+++cell+++organelle part
BGIG9606_54498		mRNA	GO:0005887///integral component of plasma membrane+++GO:0005886///plasma membrane	cellular_component	cell part+++membrane part+++cell+++membrane
BGIG9606_54531		mRNA	GO:0032587///ruffle membrane+++GO:0032991///protein-containing complex+++GO:0005783///endoplasmic reticulum+++GO:0005829///cytosol+++GO:0016020///membrane+++GO:0005789///endoplasmic reticulum membrane	cellular_component	protein-containing complex+++organelle+++cell part+++membrane part+++membrane+++cell+++organelle part
BGIG9606_54558		mRNA	GO:0005794///Golgi apparatus+++GO:0070062///extracellular exosome+++GO:0005887///integral component of plasma membrane+++GO:0005902///microvillus+++GO:0005886///plasma membrane+++GO:0005829///cytosol+++GO:0016020///membrane	cellular_component	extracellular region part+++organelle+++cell part+++membrane part+++extracellular region+++membrane+++cell
BGIG9606_54592		mRNA	GO:0016021///integral component of membrane+++GO:0005789///endoplasmic reticulum membrane	cellular_component	organelle+++cell part+++membrane part+++cell+++membrane+++organelle part
BGIG9606_54708		mRNA	GO:0005769///early endosome+++GO:0005634///nucleus+++GO:0005737///cytoplasm+++GO:0005886///plasma membrane	cellular_component	organelle+++cell part+++membrane+++cell
BGIG9606_54754		mRNA	GO:0005634///nucleus+++GO:0005737///cytoplasm	cellular_component	organelle+++cell part+++cell
BGIG9606_54780		mRNA	GO:0005634///nucleus	cellular_component	organelle+++cell part+++cell
BGIG9606_55002		mRNA	GO:0005634///nucleus+++GO:0005737///cytoplasm+++GO:0005654///nucleoplasm	cellular_component	organelle+++cell part+++membrane-enclosed lumen+++cell+++organelle part
BGIG9606_55062		mRNA	GO:0070062///extracellular exosome+++GO:0005839///proteasome core complex+++GO:0000502///proteasome complex+++GO:0005776///autophagosome+++GO:0019774///proteasome core complex, beta-subunit complex+++GO:0005634///nucleus+++GO:0005886///plasma membrane+++GO:0005829///cytosol+++GO:0005654///nucleoplasm+++GO:0005789///endoplasmic reticulum membrane	cellular_component	extracellular region part+++protein-containing complex+++organelle+++cell part+++membrane part+++membrane-enclosed lumen+++extracellular region+++membrane+++cell+++organelle part
BGIG9606_55285		mRNA	GO:0005669///transcription factor TFIID complex+++GO:0016607///nuclear speck+++GO:0016324///apical plasma membrane+++GO:0016327///apicolateral plasma membrane+++GO:0016021///integral component of membrane+++GO:0030139///endocytic vesicle+++GO:0005675///transcription factor TFIIH holo complex+++GO:0005634///nucleus+++GO:0000438///core TFIIH complex portion of holo TFIIH complex+++GO:0031410///cyto…	cellular_component	protein-containing complex+++organelle+++cell part+++membrane part+++membrane-enclosed lumen+++cell junction+++membrane+++cell+++organelle part
BGIG9606_55349		mRNA	GO:0010494///cytoplasmic stress granule+++GO:1990904///ribonucleoprotein complex+++GO:0005730///nucleolus+++GO:0005737///cytoplasm	cellular_component	protein-containing complex+++organelle+++cell part+++membrane-enclosed lumen+++cell+++organelle part
BGIG9606_68512		mRNA
BGIG9606_68651		mRNA	GO:0030659///cytoplasmic vesicle membrane+++GO:0000139///Golgi membrane+++GO:0005874///microtubule+++GO:0033116///endoplasmic reticulum-Golgi intermediate compartment membrane+++GO:0005829///cytosol	cellular_component	supramolecular complex+++organelle+++cell part+++cell+++membrane+++organelle part

## Sheet: GO-MF terms
Gene ID	Gene Symbol	Type	GO_F Term	GO_F Term Level1	GO_F Term Level2
100008586	'GAGE12F'	mRNA
100128242	'LOC100128242'	mRNA
100129307	'LOC100129307'	mRNA
100130086	'HSFX2'	mRNA	GO:0000981///DNA-binding transcription factor activity, RNA polymerase II-specific+++GO:0043565///sequence-specific DNA binding	molecular_function	binding+++transcription regulator activity
100137049	'PLA2G4B'	mRNA	GO:0004623///phospholipase A2 activity+++GO:0016787///hydrolase activity+++GO:0004622///lysophospholipase activity+++GO:0046872///metal ion binding+++GO:0102568///phospholipase A2 activity consuming 1,2-dioleoylphosphatidylethanolamine)+++GO:0102567///phospholipase A2 activity (consuming 1,2-dipalmitoylphosphatidylcholine)+++GO:0005544///calcium-dependent phospholipid binding+++GO:0008970///phosp…	molecular_function	binding+++catalytic activity
100271849	'MEF2B'	mRNA	GO:0000981///DNA-binding transcription factor activity, RNA polymerase II-specific+++GO:0046983///protein dimerization activity+++GO:0001077///proximal promoter DNA-binding transcription activator activity, RNA polymerase II-specific+++GO:0003700///DNA-binding transcription factor activity+++GO:0000978///RNA polymerase II proximal promoter sequence-specific DNA binding+++GO:0042826///histone deac…	molecular_function	transcription regulator activity+++binding
100302736	'TMED7-TICAM2'	mRNA	GO:0005543///phospholipid binding	molecular_function	binding
100526740	'ATP5MF-PTCD1'	mRNA	GO:0000049///tRNA binding	molecular_function	binding
100526832	'PHOSPHO2-KLHL23'	mRNA	GO:0046872///metal ion binding+++GO:0016791///phosphatase activity+++GO:0042803///protein homodimerization activity+++GO:0033883///pyridoxal phosphatase activity	molecular_function	binding+++catalytic activity
100527943	'TGIF2-RAB5IF'	mRNA	GO:0003677///DNA binding	molecular_function	binding
100533181	'FXYD6-FXYD2'	mRNA	GO:0017080///sodium channel regulator activity+++GO:0099106///ion channel regulator activity	molecular_function	molecular function regulator
100533997	'MAGEA10-MAGEA5'	mRNA
100996746	'SPDYE11'	mRNA	GO:0019901///protein kinase binding	molecular_function	binding
101059949	'LOC101059949'	mRNA
101060389	'TBC1D3D'	mRNA	GO:0017137///Rab GTPase binding+++GO:0005096///GTPase activator activity	molecular_function	binding+++molecular function regulator
10202	'DHRS2'	mRNA	GO:0004090///carbonyl reductase (NADPH) activity+++GO:0005515///protein binding+++GO:0016491///oxidoreductase activity	molecular_function	binding+++catalytic activity
102723360	'LOC102723360'	mRNA	GO:0046872///metal ion binding+++GO:0071558///histone demethylase activity (H3-K27 specific)+++GO:0051213///dioxygenase activity	molecular_function	binding+++catalytic activity
102723737	'CT45A8'	mRNA
102724951	'LOC102724951'	mRNA	GO:0003964///RNA-directed DNA polymerase activity+++GO:0004721///phosphoprotein phosphatase activity+++GO:0046872///metal ion binding+++GO:0009036///type II site-specific deoxyribonuclease activity+++GO:0008420///RNA polymerase II CTD heptapeptide repeat phosphatase activity	molecular_function	binding+++catalytic activity
105371932	'LOC105371932'	mRNA	GO:0005524///ATP binding	molecular_function	binding
105375938	'LOC105375938'	mRNA
105378193	'LOC105378193'	mRNA
10610	'ST6GALNAC2'	mRNA	GO:0001665///alpha-N-acetylgalactosaminide alpha-2,6-sialyltransferase activity+++GO:0016740///transferase activity+++GO:0008373///sialyltransferase activity+++GO:0016757///transferase activity, transferring glycosyl groups	molecular_function	catalytic activity
10628	'TXNIP'	mRNA	GO:0031625///ubiquitin protein ligase binding+++GO:0005515///protein binding+++GO:0004857///enzyme inhibitor activity	molecular_function	binding+++molecular function regulator
107303344	'SETDB2-PHF11'	mRNA	GO:0046872///metal ion binding+++GO:0003677///DNA binding+++GO:0018024///histone-lysine N-methyltransferase activity+++GO:0046974///histone methyltransferase activity (H3-K9 specific)+++GO:0008270///zinc ion binding	molecular_function	binding+++catalytic activity
10769	'PLK2'	mRNA	GO:0004674///protein serine/threonine kinase activity+++GO:0000166///nucleotide binding+++GO:0016740///transferase activity+++GO:0005524///ATP binding+++GO:0005515///protein binding+++GO:0004672///protein kinase activity+++GO:0016301///kinase activity+++GO:0043008///ATP-dependent protein binding+++GO:0044877///protein-containing complex binding	molecular_function	binding+++catalytic activity
107984025	'LOC107984025'	mRNA
107984124	'LOC107984124'	mRNA
107984159	'LOC107984159'	mRNA	GO:0003723///RNA binding+++GO:0003735///structural constituent of ribosome	molecular_function	structural molecule activity+++binding
107984512	'LOC107984512'	mRNA
107986353	'LOC107986353'	mRNA
107986754	'LOC107986754'	mRNA
107986800	'LOC107986800'	mRNA
107987254	'LOC107987254'	mRNA
10912	'GADD45G'	mRNA	GO:0005515///protein binding	molecular_function	binding
109703458	'HTD2'	mRNA	GO:0018812///3-hydroxyacyl-CoA dehydratase activity+++GO:0016829///lyase activity	molecular_function	catalytic activity
11172	'INSL6'	mRNA	GO:0005179///hormone activity	molecular_function	binding+++molecular function regulator
11186	'RASSF1'	mRNA	GO:0047485///protein N-terminus binding+++GO:0046872///metal ion binding+++GO:0008270///zinc ion binding+++GO:0005515///protein binding+++GO:0042802///identical protein binding+++GO:0046982///protein heterodimerization activity	molecular_function	binding
112267940	'LOC112267940'	mRNA
112268237	'LOC112268237'	mRNA	GO:0019864///IgG binding	molecular_function	binding
112268238	'LOC112268238'	mRNA	GO:0042393///histone binding+++GO:0031492///nucleosomal DNA binding+++GO:0003677///DNA binding+++GO:0003682///chromatin binding+++GO:0046982///protein heterodimerization activity	molecular_function	binding
112268348	'LOC112268348'	mRNA
126068	'ZNF441'	mRNA	GO:0003676///nucleic acid binding+++GO:0046872///metal ion binding+++GO:0003677///DNA binding+++GO:0000981///DNA-binding transcription factor activity, RNA polymerase II-specific	molecular_function	binding+++transcription regulator activity
128497	'SPATA25'	mRNA	GO:0003674///molecular_function	molecular_function	molecular_function
131616	'TMEM42'	mRNA	GO:0003755///peptidyl-prolyl cis-trans isomerase activity+++GO:0016018///cyclosporin A binding	molecular_function	binding+++catalytic activity
131890	'GRK7'	mRNA	GO:0004674///protein serine/threonine kinase activity+++GO:0000166///nucleotide binding+++GO:0016740///transferase activity+++GO:0005524///ATP binding+++GO:0050254///rhodopsin kinase activity+++GO:0004703///G protein-coupled receptor kinase activity+++GO:0004672///protein kinase activity+++GO:0016301///kinase activity	molecular_function	binding+++catalytic activity
133	'ADM'	mRNA	GO:0031700///adrenomedullin receptor binding+++GO:0005179///hormone activity+++GO:0005102///signaling receptor binding	molecular_function	binding+++molecular function regulator
133121	'ENPP6'	mRNA	GO:0016787///hydrolase activity+++GO:0047390///glycerophosphocholine cholinephosphodiesterase activity+++GO:0008889///glycerophosphodiester phosphodiesterase activity+++GO:0003824///catalytic activity+++GO:0008081///phosphoric diester hydrolase activity	molecular_function	catalytic activity
146310	'RNF151'	mRNA	GO:0046872///metal ion binding+++GO:0008270///zinc ion binding	molecular_function	binding
147837	'ZNF563'	mRNA	GO:0003676///nucleic acid binding+++GO:0046872///metal ion binding+++GO:0003677///DNA binding+++GO:0000981///DNA-binding transcription factor activity, RNA polymerase II-specific	molecular_function	binding+++transcription regulator activity
1490	'CTGF'	mRNA	GO:0008022///protein C-terminus binding+++GO:0005515///protein binding+++GO:0005520///insulin-like growth factor binding+++GO:0001968///fibronectin binding+++GO:0005178///integrin binding+++GO:0008201///heparin binding+++GO:0008083///growth factor activity	molecular_function	binding+++molecular function regulator
149647	'FAM71A'	mRNA
150221	'RIMBP3C'	mRNA	GO:0003674///molecular_function+++GO:0030156///benzodiazepine receptor binding	molecular_function	binding+++molecular_function
151516	'ASPRV1'	mRNA	GO:0016787///hydrolase activity+++GO:0008233///peptidase activity+++GO:0004190///aspartic-type endopeptidase activity	molecular_function	catalytic activity
153222	'CREBRF'	mRNA	GO:0000977///RNA polymerase II regulatory region sequence-specific DNA binding+++GO:0000981///DNA-binding transcription factor activity, RNA polymerase II-specific+++GO:0001228///DNA-binding transcription activator activity, RNA polymerase II-specific+++GO:0005515///protein binding+++GO:0003700///DNA-binding transcription factor activity	molecular_function	transcription regulator activity+++binding
157807	'CLVS1'	mRNA	GO:0008289///lipid binding+++GO:0080025///phosphatidylinositol-3,5-bisphosphate binding	molecular_function	binding
1600	'DAB1'	mRNA	GO:0003723///RNA binding+++GO:0046872///metal ion binding+++GO:0043548///phosphatidylinositol 3-kinase binding+++GO:0003677///DNA binding+++GO:0042169///SH2 domain binding+++GO:0003964///RNA-directed DNA polymerase activity+++GO:0008270///zinc ion binding+++GO:0004222///metalloendopeptidase activity+++GO:0009036///type II site-specific deoxyribonuclease activity+++GO:0005543///phospholipid bindin…	molecular_function	binding+++catalytic activity
163051	'ZNF709'	mRNA	GO:0003676///nucleic acid binding+++GO:0046872///metal ion binding+++GO:0003677///DNA binding+++GO:0000976///transcription regulatory region sequence-specific DNA binding+++GO:0000981///DNA-binding transcription factor activity, RNA polymerase II-specific	molecular_function	transcription regulator activity+++binding
163059	'ZNF433'	mRNA	GO:0003676///nucleic acid binding+++GO:0046872///metal ion binding+++GO:0003677///DNA binding+++GO:0000981///DNA-binding transcription factor activity, RNA polymerase II-specific+++GO:0005515///protein binding	molecular_function	binding+++transcription regulator activity
165904	'XIRP1'	mRNA	GO:0003779///actin binding+++GO:0051015///actin filament binding+++GO:0005515///protein binding+++GO:0003723///RNA binding	molecular_function	binding
166929	'SGMS2'	mRNA	GO:0016740///transferase activity+++GO:0002950///ceramide phosphoethanolamine synthase activity+++GO:0016301///kinase activity+++GO:0047493///ceramide cholinephosphotransferase activity+++GO:0033188///sphingomyelin synthase activity	molecular_function	catalytic activity
169522	'KCNV2'	mRNA	GO:0005244///voltage-gated ion channel activity+++GO:0005267///potassium channel activity+++GO:0005216///ion channel activity+++GO:0005249///voltage-gated potassium channel activity	molecular_function	transporter activity
1839	'HBEGF'	mRNA	GO:0005088///Ras guanyl-nucleotide exchange factor activity+++GO:0046934///phosphatidylinositol-4,5-bisphosphate 3-kinase activity+++GO:0005154///epidermal growth factor receptor binding+++GO:0004713///protein tyrosine kinase activity+++GO:0008201///heparin binding+++GO:0008083///growth factor activity	molecular_function	binding+++catalytic activity+++molecular function regulator
1843	'DUSP1'	mRNA	GO:0008138///protein tyrosine/serine/threonine phosphatase activity+++GO:0019838///growth factor binding+++GO:0004722///protein serine/threonine phosphatase activity+++GO:0051019///mitogen-activated protein kinase binding+++GO:0008330///protein tyrosine/threonine phosphatase activity+++GO:0004725///protein tyrosine phosphatase activity+++GO:0017017///MAP kinase tyrosine/serine/threonine phosphata…	molecular_function	binding+++catalytic activity
1958	'EGR1'	mRNA	GO:0003676///nucleic acid binding+++GO:0046872///metal ion binding+++GO:0035035///histone acetyltransferase binding+++GO:0008270///zinc ion binding+++GO:0003677///DNA binding+++GO:0000976///transcription regulatory region sequence-specific DNA binding+++GO:0044212///transcription regulatory region DNA binding+++GO:0000977///RNA polymerase II regulatory region sequence-specific DNA binding+++GO:00…	molecular_function	transcription regulator activity+++binding
195828	'ZNF367'	mRNA	GO:0008138///protein tyrosine/serine/threonine phosphatase activity+++GO:0016787///hydrolase activity+++GO:0016791///phosphatase activity+++GO:0003676///nucleic acid binding+++GO:0046872///metal ion binding+++GO:0003677///DNA binding+++GO:0000981///DNA-binding transcription factor activity, RNA polymerase II-specific+++GO:0004721///phosphoprotein phosphatase activity+++GO:0005515///protein bindin…	molecular_function	binding+++transcription regulator activity+++catalytic activity
1959	'EGR2'	mRNA	GO:0003676///nucleic acid binding+++GO:0046872///metal ion binding+++GO:0016740///transferase activity+++GO:0031625///ubiquitin protein ligase binding+++GO:0003677///DNA binding+++GO:0001102///RNA polymerase II activating transcription factor binding+++GO:0044212///transcription regulatory region DNA binding+++GO:0000978///RNA polymerase II proximal promoter sequence-specific DNA binding+++GO:000…	molecular_function	transcription regulator activity+++binding+++catalytic activity
1960	'EGR3'	mRNA	GO:0003676///nucleic acid binding+++GO:0046872///metal ion binding+++GO:0003677///DNA binding+++GO:0000977///RNA polymerase II regulatory region sequence-specific DNA binding+++GO:0000981///DNA-binding transcription factor activity, RNA polymerase II-specific+++GO:0003700///DNA-binding transcription factor activity+++GO:0043565///sequence-specific DNA binding	molecular_function	transcription regulator activity+++binding
196541	'METTL21C'	mRNA	GO:0016740///transferase activity+++GO:0031072///heat shock protein binding+++GO:0016279///protein-lysine N-methyltransferase activity+++GO:0005515///protein binding+++GO:0008168///methyltransferase activity	molecular_function	binding+++catalytic activity
200350	'FOXD4L1'	mRNA	GO:0003677///DNA binding+++GO:0000981///DNA-binding transcription factor activity, RNA polymerase II-specific+++GO:0003700///DNA-binding transcription factor activity+++GO:0043565///sequence-specific DNA binding	molecular_function	binding+++transcription regulator activity
222537	'HS3ST5'	mRNA	GO:0003723///RNA binding+++GO:0003735///structural constituent of ribosome+++GO:0046872///metal ion binding+++GO:0043236///laminin binding+++GO:0001618///virus receptor activity+++GO:0003677///DNA binding+++GO:0005055///laminin receptor activity+++GO:0008467///[heparan sulfate]-glucosamine 3-sulfotransferase 1 activity+++GO:0050656///3'-phosphoadenosine 5'-phosphosulfate binding+++GO:0043022///ri…	molecular_function	hijacked molecular function+++structural molecule activity+++binding+++catalytic activity
229	'ALDOB'	mRNA	GO:0008092///cytoskeletal protein binding+++GO:0016829///lyase activity+++GO:0051117///ATPase binding+++GO:0005515///protein binding+++GO:0061609///fructose-1-phosphate aldolase activity+++GO:0042802///identical protein binding+++GO:0004332///fructose-bisphosphate aldolase activity+++GO:0003824///catalytic activity+++GO:0070061///fructose binding	molecular_function	binding+++catalytic activity
23228	'PLCL2'	mRNA	GO:0016787///hydrolase activity+++GO:0004435///phosphatidylinositol phospholipase C activity+++GO:0050811///GABA receptor binding+++GO:0070679///inositol 1,4,5 trisphosphate binding+++GO:0008081///phosphoric diester hydrolase activity	molecular_function	binding+++catalytic activity
23237	'ARC'	mRNA	GO:0003729///mRNA binding	molecular_function	binding
23409	'SIRT4'	mRNA	GO:0061690///lipoamidase activity+++GO:0016787///hydrolase activity+++GO:0046872///metal ion binding+++GO:0047708///biotinidase activity+++GO:0016740///transferase activity+++GO:0070403///NAD+ binding+++GO:0008270///zinc ion binding+++GO:0005515///protein binding+++GO:0003950///NAD+ ADP-ribosyltransferase activity+++GO:0034979///NAD-dependent protein deacetylase activity	molecular_function	binding+++catalytic activity
2353	'FOS'	mRNA	GO:0070412///R-SMAD binding+++GO:0003677///DNA binding+++GO:0001102///RNA polymerase II activating transcription factor binding+++GO:0044212///transcription regulatory region DNA binding+++GO:0000978///RNA polymerase II proximal promoter sequence-specific DNA binding+++GO:0000981///DNA-binding transcription factor activity, RNA polymerase II-specific+++GO:0001228///DNA-binding transcription activ…	molecular_function	transcription regulator activity+++binding
2354	'FOSB'	mRNA	GO:0003677///DNA binding+++GO:0000978///RNA polymerase II proximal promoter sequence-specific DNA binding+++GO:0000981///DNA-binding transcription factor activity, RNA polymerase II-specific+++GO:0001228///DNA-binding transcription activator activity, RNA polymerase II-specific+++GO:0008134///transcription factor binding+++GO:0003690///double-stranded DNA binding+++GO:0003700///DNA-binding transc…	molecular_function	transcription regulator activity+++binding
23645	'PPP1R15A'	mRNA	GO:0019901///protein kinase binding+++GO:0008157///protein phosphatase 1 binding+++GO:0019888///protein phosphatase regulator activity+++GO:0005515///protein binding+++GO:0072542///protein phosphatase activator activity	molecular_function	binding+++molecular function regulator
23767	'FLRT3'	mRNA	GO:0005104///fibroblast growth factor receptor binding+++GO:0042803///protein homodimerization activity+++GO:0005515///protein binding+++GO:0030674///protein binding, bridging+++GO:0045499///chemorepellent activity	molecular_function	binding+++molecular function regulator
25758	'KIAA1549L'	mRNA	GO:0046872///metal ion binding+++GO:0003964///RNA-directed DNA polymerase activity+++GO:0009036///type II site-specific deoxyribonuclease activity	molecular_function	binding+++catalytic activity
26049	'FAM169A'	mRNA
26494	'OR8G1'	mRNA	GO:0004930///G protein-coupled receptor activity+++GO:0004984///olfactory receptor activity+++GO:0005549///odorant binding	molecular_function	binding+++molecular transducer activity
27019	'DNAI1'	mRNA	GO:0003774///motor activity+++GO:0045504///dynein heavy chain binding+++GO:0008574///ATP-dependent microtubule motor activity, plus-end-directed+++GO:0005515///protein binding+++GO:0045503///dynein light chain binding	molecular_function	binding+++catalytic activity
27111	'SDCBP2'	mRNA	GO:0008022///protein C-terminus binding+++GO:0042803///protein homodimerization activity+++GO:0008289///lipid binding+++GO:0005546///phosphatidylinositol-4,5-bisphosphate binding+++GO:0005515///protein binding+++GO:0042802///identical protein binding+++GO:0046982///protein heterodimerization activity	molecular_function	binding
2826	'CCR10'	mRNA	GO:0016493///C-C chemokine receptor activity+++GO:0004930///G protein-coupled receptor activity	molecular_function	molecular transducer activity
282618	'IFNL1'	mRNA	GO:0032003///interleukin-28 receptor binding+++GO:0005102///signaling receptor binding+++GO:0005125///cytokine activity	molecular_function	binding+++molecular function regulator
283807	'FBXL22'	mRNA	GO:0004842///ubiquitin-protein transferase activity+++GO:0061630///ubiquitin protein ligase activity	molecular_function	catalytic activity
284040	'CDRT4'	mRNA	GO:0005515///protein binding	molecular_function	binding
284391	'ZNF844'	mRNA	GO:0003676///nucleic acid binding+++GO:0046872///metal ion binding+++GO:0003677///DNA binding+++GO:0000981///DNA-binding transcription factor activity, RNA polymerase II-specific+++GO:0005515///protein binding	molecular_function	binding+++transcription regulator activity
28999	'KLF15'	mRNA	GO:0003676///nucleic acid binding+++GO:0046872///metal ion binding+++GO:0003677///DNA binding+++GO:0044212///transcription regulatory region DNA binding+++GO:0000978///RNA polymerase II proximal promoter sequence-specific DNA binding+++GO:0000977///RNA polymerase II regulatory region sequence-specific DNA binding+++GO:0000981///DNA-binding transcription factor activity, RNA polymerase II-specific…	molecular_function	transcription regulator activity+++binding
29881	'NPC1L1'	mRNA	GO:0005319///lipid transporter activity+++GO:0005515///protein binding+++GO:0017137///Rab GTPase binding+++GO:0031489///myosin V binding+++GO:0008144///drug binding	molecular_function	binding+++transporter activity
29951	'PDZRN4'	mRNA	GO:0046872///metal ion binding+++GO:0061630///ubiquitin protein ligase activity	molecular_function	binding+++catalytic activity
3039	'HBA1'	mRNA	GO:0046872///metal ion binding+++GO:0043177///organic acid binding+++GO:0031720///haptoglobin binding+++GO:0005515///protein binding+++GO:0004601///peroxidase activity+++GO:0020037///heme binding+++GO:0005344///oxygen carrier activity+++GO:0005506///iron ion binding+++GO:0019825///oxygen binding	molecular_function	binding+++molecular carrier activity+++catalytic activity+++antioxidant activity
3040	'HBA2'	mRNA	GO:0046872///metal ion binding+++GO:0020037///heme binding+++GO:0005344///oxygen carrier activity+++GO:0005506///iron ion binding+++GO:0019825///oxygen binding	molecular_function	binding+++molecular carrier activity
3043	'HBB'	mRNA	GO:0005344///oxygen carrier activity+++GO:0046872///metal ion binding+++GO:0030492///hemoglobin binding+++GO:0020037///heme binding+++GO:0019825///oxygen binding	molecular_function	binding+++molecular carrier activity
3122	'HLA-DRA'	mRNA	GO:0042605///peptide antigen binding+++GO:0023026///MHC class II protein complex binding+++GO:0005515///protein binding+++GO:0032395///MHC class II receptor activity	molecular_function	binding+++molecular transducer activity
3303	'HSPA1A'	mRNA	GO:0047485///protein N-terminus binding+++GO:0019899///enzyme binding+++GO:0051787///misfolded protein binding+++GO:0000166///nucleotide binding+++GO:0031625///ubiquitin protein ligase binding+++GO:0001664///G protein-coupled receptor binding+++GO:0042826///histone deacetylase binding+++GO:0005524///ATP binding+++GO:0001618///virus receptor activity+++GO:0031249///denatured protein binding+++GO:0…	molecular_function	transcription regulator activity+++binding+++catalytic activity+++hijacked molecular function
3304	'HSPA1B'	mRNA	GO:0047485///protein N-terminus binding+++GO:0019899///enzyme binding+++GO:0051787///misfolded protein binding+++GO:0000166///nucleotide binding+++GO:0031625///ubiquitin protein ligase binding+++GO:0001664///G protein-coupled receptor binding+++GO:0042826///histone deacetylase binding+++GO:0005524///ATP binding+++GO:0001618///virus receptor activity+++GO:0031072///heat shock protein binding+++GO:…	molecular_function	binding+++catalytic activity+++hijacked molecular function
3310	'HSPA6'	mRNA	GO:0019899///enzyme binding+++GO:0051787///misfolded protein binding+++GO:0000166///nucleotide binding+++GO:0005524///ATP binding+++GO:0031072///heat shock protein binding+++GO:0005515///protein binding+++GO:0042623///ATPase activity, coupled+++GO:0016887///ATPase activity+++GO:0044183///protein binding involved in protein folding+++GO:0051082///unfolded protein binding	molecular_function	binding+++catalytic activity
3337	'DNAJB1'	mRNA	GO:0051087///chaperone binding+++GO:0051117///ATPase binding+++GO:0005515///protein binding+++GO:0045296///cadherin binding+++GO:0001671///ATPase activator activity+++GO:0003714///transcription corepressor activity+++GO:0030544///Hsp70 protein binding+++GO:0051082///unfolded protein binding	molecular_function	binding+++transcription regulator activity+++molecular function regulator
339291	'LRRC30'	mRNA	GO:0004722///protein serine/threonine phosphatase activity	molecular_function	catalytic activity
3397	'ID1'	mRNA	GO:0008022///protein C-terminus binding+++GO:0047485///protein N-terminus binding+++GO:0070628///proteasome binding+++GO:0042803///protein homodimerization activity+++GO:0043621///protein self-association+++GO:0000981///DNA-binding transcription factor activity, RNA polymerase II-specific+++GO:0005515///protein binding+++GO:0008134///transcription factor binding+++GO:0046983///protein dimerizatio…	molecular_function	binding+++transcription regulator activity
3398	'ID2'	mRNA	GO:0044325///ion channel binding+++GO:0000981///DNA-binding transcription factor activity, RNA polymerase II-specific+++GO:0005515///protein binding+++GO:0008134///transcription factor binding+++GO:0046983///protein dimerization activity+++GO:0003700///DNA-binding transcription factor activity+++GO:0001085///RNA polymerase II transcription factor binding	molecular_function	binding+++transcription regulator activity
340267	'COL28A1'	mRNA	GO:0030414///peptidase inhibitor activity+++GO:0030020///extracellular matrix structural constituent conferring tensile strength+++GO:0004867///serine-type endopeptidase inhibitor activity+++GO:0005201///extracellular matrix structural constituent	molecular_function	structural molecule activity+++molecular function regulator
340359	'KLHL38'	mRNA	GO:0005515///protein binding	molecular_function	binding
341350	'OVCH1'	mRNA	GO:0016787///hydrolase activity+++GO:0046872///metal ion binding+++GO:0008236///serine-type peptidase activity+++GO:0008233///peptidase activity+++GO:0004252///serine-type endopeptidase activity	molecular_function	binding+++catalytic activity
3433	'IFIT2'	mRNA	GO:0005515///protein binding+++GO:0003723///RNA binding	molecular_function	binding
3491	'CYR61'	mRNA	GO:0050840///extracellular matrix binding+++GO:0000166///nucleotide binding+++GO:0019838///growth factor binding+++GO:0005520///insulin-like growth factor binding+++GO:0005178///integrin binding+++GO:0008201///heparin binding+++GO:0005201///extracellular matrix structural constituent	molecular_function	binding+++structural molecule activity
349334	'FOXD4L4'	mRNA	GO:0003677///DNA binding+++GO:0000981///DNA-binding transcription factor activity, RNA polymerase II-specific+++GO:0003700///DNA-binding transcription factor activity+++GO:0043565///sequence-specific DNA binding	molecular_function	binding+++transcription regulator activity
3575	'IL7R'	mRNA	GO:0003823///antigen binding+++GO:0005515///protein binding+++GO:0004917///interleukin-7 receptor activity+++GO:0004896///cytokine receptor activity	molecular_function	binding+++molecular transducer activity
3592	'IL12A'	mRNA	GO:0005515///protein binding+++GO:0005143///interleukin-12 receptor binding+++GO:0045513///interleukin-27 binding+++GO:0042163///interleukin-12 beta subunit binding+++GO:0046982///protein heterodimerization activity+++GO:0008083///growth factor activity+++GO:0005125///cytokine activity	molecular_function	binding+++molecular function regulator
3725	'JUN'	mRNA	GO:0019899///enzyme binding+++GO:0033613///activating transcription factor binding+++GO:0070412///R-SMAD binding+++GO:0042803///protein homodimerization activity+++GO:0031625///ubiquitin protein ligase binding+++GO:0003677///DNA binding+++GO:0001102///RNA polymerase II activating transcription factor binding+++GO:0044212///transcription regulatory region DNA binding+++GO:0000978///RNA polymerase …	molecular_function	transcription regulator activity+++binding+++molecular function regulator
3754	'KCNF1'	mRNA	GO:0005244///voltage-gated ion channel activity+++GO:0005267///potassium channel activity+++GO:0005216///ion channel activity+++GO:0005249///voltage-gated potassium channel activity	molecular_function	transporter activity
387763	'C11orf96'	mRNA
388403	'YPEL2'	mRNA	GO:0046872///metal ion binding	molecular_function	binding
388531	'RGS9BP'	mRNA	GO:0005096///GTPase activator activity	molecular_function	molecular function regulator
389084	'SNORC'	mRNA
389257	'LRRC14B'	mRNA
3936	'LCP1'	mRNA	GO:0051015///actin filament binding+++GO:0042802///identical protein binding+++GO:0003779///actin binding+++GO:0005509///calcium ion binding+++GO:0005178///integrin binding+++GO:0051020///GTPase binding	molecular_function	binding
400581	'GRAPL'	mRNA	GO:0005070///SH3/SH2 adaptor activity+++GO:0005102///signaling receptor binding+++GO:0004715///non-membrane spanning protein tyrosine kinase activity	molecular_function	binding+++catalytic activity
402573	'C7orf61'	mRNA
4084	'MXD1'	mRNA	GO:0003677///DNA binding+++GO:0000978///RNA polymerase II proximal promoter sequence-specific DNA binding+++GO:0000981///DNA-binding transcription factor activity, RNA polymerase II-specific+++GO:0005515///protein binding+++GO:0001227///DNA-binding transcription repressor activity, RNA polymerase II-specific+++GO:0003712///transcription coregulator activity+++GO:0046983///protein dimerization act…	molecular_function	transcription regulator activity+++binding
4092	'SMAD7'	mRNA	GO:0046872///metal ion binding+++GO:0034713///type I transforming growth factor beta receptor binding+++GO:0005518///collagen binding+++GO:0031625///ubiquitin protein ligase binding+++GO:0003677///DNA binding+++GO:0044212///transcription regulatory region DNA binding+++GO:0000981///DNA-binding transcription factor activity, RNA polymerase II-specific+++GO:0005515///protein binding+++GO:0008013///…	molecular_function	binding+++transcription regulator activity+++molecular transducer activity
414157	'C10orf62'	mRNA	GO:0005515///protein binding	molecular_function	binding
4254	'KITLG'	mRNA	GO:0005173///stem cell factor receptor binding+++GO:0005088///Ras guanyl-nucleotide exchange factor activity+++GO:0046934///phosphatidylinositol-4,5-bisphosphate 3-kinase activity+++GO:0005515///protein binding+++GO:0008083///growth factor activity+++GO:0005125///cytokine activity	molecular_function	binding+++catalytic activity+++molecular function regulator
4295	'MLN'	mRNA	GO:0005179///hormone activity+++GO:0031788///motilin receptor binding	molecular_function	binding+++molecular function regulator
43847	'KLK14'	mRNA	GO:0016787///hydrolase activity+++GO:0008236///serine-type peptidase activity+++GO:0008233///peptidase activity+++GO:0004252///serine-type endopeptidase activity	molecular_function	catalytic activity
440672	'NUDT4B'	mRNA	GO:0003723///RNA binding+++GO:0052848///inositol-3,5-bisdiphosphate-2,3,4,6-tetrakisphosphate 5-diphosphatase activity+++GO:0008486///diphosphoinositol-polyphosphate diphosphatase activity+++GO:0046872///metal ion binding+++GO:0052844///inositol-3-diphosphate-1,2,4,5,6-pentakisphosphate diphosphatase activity+++GO:0052846///inositol-1,5-bisdiphosphate-2,3,4,6-tetrakisphosphate 1-diphosphatase act…	molecular_function	binding+++catalytic activity
440686	'HIST2H3PS2'	mRNA	GO:0003677///DNA binding+++GO:0046982///protein heterodimerization activity+++GO:0031492///nucleosomal DNA binding	molecular_function	binding
4616	'GADD45B'	mRNA	GO:0005515///protein binding	molecular_function	binding
467	'ATF3'	mRNA	GO:0042803///protein homodimerization activity+++GO:0003677///DNA binding+++GO:0000976///transcription regulatory region sequence-specific DNA binding+++GO:0044212///transcription regulatory region DNA binding+++GO:0000978///RNA polymerase II proximal promoter sequence-specific DNA binding+++GO:0000977///RNA polymerase II regulatory region sequence-specific DNA binding+++GO:0000981///DNA-binding …	molecular_function	transcription regulator activity+++binding
474383	'F8A2'	mRNA
474384	'F8A3'	mRNA
4938	'OAS1'	mRNA	GO:0046872///metal ion binding+++GO:0000166///nucleotide binding+++GO:0003725///double-stranded RNA binding+++GO:0001730///2'-5'-oligoadenylate synthetase activity+++GO:0016740///transferase activity+++GO:0005524///ATP binding+++GO:0005515///protein binding+++GO:0003723///RNA binding+++GO:0016779///nucleotidyltransferase activity	molecular_function	binding+++catalytic activity
493861	'EID3'	mRNA	GO:0005515///protein binding	molecular_function	binding
5054	'SERPINE1'	mRNA	GO:0002020///protease binding+++GO:0030414///peptidase inhibitor activity+++GO:0004867///serine-type endopeptidase inhibitor activity+++GO:0005515///protein binding+++GO:0005102///signaling receptor binding	molecular_function	binding+++molecular function regulator
51277	'DNAJC27'	mRNA	GO:0000166///nucleotide binding+++GO:0003924///GTPase activity+++GO:0005515///protein binding+++GO:0005525///GTP binding	molecular_function	binding+++catalytic activity
51421	'AMOTL2'	mRNA	GO:0005515///protein binding+++GO:0042802///identical protein binding	molecular_function	binding
51561	'IL23A'	mRNA	GO:0045519///interleukin-23 receptor binding+++GO:0005515///protein binding+++GO:0005125///cytokine activity	molecular_function	binding+++molecular function regulator
51703	'ACSL5'	mRNA	GO:0000166///nucleotide binding+++GO:0004467///long-chain fatty acid-CoA ligase activity+++GO:0005524///ATP binding+++GO:0102391///decanoate-CoA ligase activity+++GO:0016874///ligase activity+++GO:0003824///catalytic activity	molecular_function	binding+++catalytic activity
5199	'CFP'	mRNA	GO:0005515///protein binding+++GO:0004252///serine-type endopeptidase activity	molecular_function	binding+++catalytic activity
5292	'PIM1'	mRNA	GO:0004674///protein serine/threonine kinase activity+++GO:0030145///manganese ion binding+++GO:0005524///ATP binding+++GO:0008134///transcription factor binding+++GO:0043024///ribosomal small subunit binding	molecular_function	binding+++catalytic activity
54084	'TSPEAR'	mRNA	GO:0003674///molecular_function	molecular_function	molecular_function
54212	'SNTG1'	mRNA	GO:0003779///actin binding+++GO:0008022///protein C-terminus binding+++GO:0005198///structural molecule activity	molecular_function	binding+++structural molecule activity
54913	'RPP25'	mRNA	GO:0004526///ribonuclease P activity+++GO:0016787///hydrolase activity+++GO:0003676///nucleic acid binding+++GO:0005515///protein binding+++GO:0003723///RNA binding	molecular_function	binding+++catalytic activity
54937	'SOHLH2'	mRNA	GO:0042803///protein homodimerization activity+++GO:0003677///DNA binding+++GO:0000981///DNA-binding transcription factor activity, RNA polymerase II-specific+++GO:0001228///DNA-binding transcription activator activity, RNA polymerase II-specific+++GO:0046982///protein heterodimerization activity+++GO:0046983///protein dimerization activity	molecular_function	binding+++transcription regulator activity
55076	'TMEM45A'	mRNA
55602	'CDKN2AIP'	mRNA	GO:0003677///DNA binding+++GO:0000978///RNA polymerase II proximal promoter sequence-specific DNA binding+++GO:0001228///DNA-binding transcription activator activity, RNA polymerase II-specific+++GO:0005515///protein binding+++GO:0002039///p53 binding+++GO:0003723///RNA binding+++GO:0003700///DNA-binding transcription factor activity	molecular_function	transcription regulator activity+++binding
55603	'TENT5A'	mRNA	GO:1990817///RNA adenylyltransferase activity+++GO:0016740///transferase activity+++GO:0005515///protein binding+++GO:0003723///RNA binding+++GO:0016779///nucleotidyltransferase activity	molecular_function	binding+++catalytic activity
5583	'PRKCH'	mRNA	GO:0019899///enzyme binding+++GO:0004674///protein serine/threonine kinase activity+++GO:0046872///metal ion binding+++GO:0000166///nucleotide binding+++GO:0016740///transferase activity+++GO:0004697///protein kinase C activity+++GO:0005524///ATP binding+++GO:0005515///protein binding+++GO:0004672///protein kinase activity+++GO:0016301///kinase activity	molecular_function	binding+++catalytic activity
5657	'PRTN3'	mRNA	GO:0016787///hydrolase activity+++GO:0019899///enzyme binding+++GO:0008236///serine-type peptidase activity+++GO:0005515///protein binding+++GO:0008233///peptidase activity+++GO:0004252///serine-type endopeptidase activity+++GO:0005102///signaling receptor binding	molecular_function	binding+++catalytic activity
56603	'CYP26B1'	mRNA	GO:0046872///metal ion binding+++GO:0004497///monooxygenase activity+++GO:0016705///oxidoreductase activity, acting on paired donors, with incorporation or reduction of molecular oxygen+++GO:0020037///heme binding+++GO:0008401///retinoic acid 4-hydroxylase activity+++GO:0001972///retinoic acid binding+++GO:0005506///iron ion binding+++GO:0016709///oxidoreductase activity, acting on paired donors,…	molecular_function	binding+++catalytic activity
57561	'ARRDC3'	mRNA	GO:0031699///beta-3 adrenergic receptor binding+++GO:0005515///protein binding	molecular_function	binding
5778	'PTPN7'	mRNA	GO:0016787///hydrolase activity+++GO:0016791///phosphatase activity+++GO:0004721///phosphoprotein phosphatase activity+++GO:0005515///protein binding+++GO:0004725///protein tyrosine phosphatase activity	molecular_function	binding+++catalytic activity
5788	'PTPRC'	mRNA	GO:0016787///hydrolase activity+++GO:0016791///phosphatase activity+++GO:0019901///protein kinase binding+++GO:0043395///heparan sulfate proteoglycan binding+++GO:0042803///protein homodimerization activity+++GO:0005001///transmembrane receptor protein tyrosine phosphatase activity+++GO:0030507///spectrin binding+++GO:0004721///phosphoprotein phosphatase activity+++GO:0005515///protein binding+++…	molecular_function	binding+++catalytic activity+++molecular transducer activity
5876	'RABGGTB'	mRNA	GO:0046872///metal ion binding+++GO:0016740///transferase activity+++GO:0008270///zinc ion binding+++GO:0004659///prenyltransferase activity+++GO:0005515///protein binding+++GO:0017137///Rab GTPase binding+++GO:0004663///Rab geranylgeranyltransferase activity+++GO:0003824///catalytic activity	molecular_function	binding+++catalytic activity
6016	'RIT1'	mRNA	GO:0005516///calmodulin binding+++GO:0005525///GTP binding+++GO:0003924///GTPase activity	molecular_function	binding+++catalytic activity
6123	'RPL3L'	mRNA	GO:0003723///RNA binding+++GO:0003735///structural constituent of ribosome	molecular_function	binding+++structural molecule activity
6279	'S100A8'	mRNA	GO:0046872///metal ion binding+++GO:0050786///RAGE receptor binding+++GO:0008270///zinc ion binding+++GO:0050544///arachidonic acid binding+++GO:0008017///microtubule binding+++GO:0035662///Toll-like receptor 4 binding+++GO:0005515///protein binding+++GO:0005509///calcium ion binding	molecular_function	binding
6280	'S100A9'	mRNA	GO:0002020///protease binding+++GO:0016853///isomerase activity+++GO:0016209///antioxidant activity+++GO:0046872///metal ion binding+++GO:0050786///RAGE receptor binding+++GO:0008270///zinc ion binding+++GO:0050544///arachidonic acid binding+++GO:0008017///microtubule binding+++GO:0035662///Toll-like receptor 4 binding+++GO:0005515///protein binding+++GO:0042802///identical protein binding+++GO:0…	molecular_function	binding+++catalytic activity+++antioxidant activity+++molecular function regulator
64005	'MYO1G'	mRNA	GO:0003779///actin binding+++GO:0003774///motor activity+++GO:0043325///phosphatidylinositol-3,4-bisphosphate binding+++GO:0000166///nucleotide binding+++GO:0008289///lipid binding+++GO:0005546///phosphatidylinositol-4,5-bisphosphate binding+++GO:0005524///ATP binding+++GO:0005547///phosphatidylinositol-3,4,5-trisphosphate binding+++GO:0005516///calmodulin binding	molecular_function	binding+++catalytic activity
648791	'PPP1R3G'	mRNA	GO:2001069///glycogen binding+++GO:0019903///protein phosphatase binding	molecular_function	binding
6514	'SLC2A2'	mRNA	GO:0055056///D-glucose transmembrane transporter activity+++GO:0015149///hexose transmembrane transporter activity+++GO:0033300///dehydroascorbic acid transmembrane transporter activity+++GO:0005215///transporter activity+++GO:0005355///glucose transmembrane transporter activity+++GO:0022857///transmembrane transporter activity	molecular_function	transporter activity
6528	'SLC5A5'	mRNA	GO:0008507///sodium:iodide symporter activity+++GO:0015111///iodide transmembrane transporter activity+++GO:0015293///symporter activity+++GO:0022857///transmembrane transporter activity	molecular_function	transporter activity
653404	'FOXD4L6'	mRNA	GO:0003677///DNA binding+++GO:0000981///DNA-binding transcription factor activity, RNA polymerase II-specific+++GO:0005515///protein binding+++GO:0003700///DNA-binding transcription factor activity+++GO:0043565///sequence-specific DNA binding	molecular_function	binding+++transcription regulator activity
6665	'SOX15'	mRNA	GO:0003677///DNA binding+++GO:0000981///DNA-binding transcription factor activity, RNA polymerase II-specific+++GO:0001228///DNA-binding transcription activator activity, RNA polymerase II-specific+++GO:0005515///protein binding+++GO:0046982///protein heterodimerization activity+++GO:0003700///DNA-binding transcription factor activity+++GO:0003682///chromatin binding	molecular_function	binding+++transcription regulator activity
688	'KLF5'	mRNA	GO:0003676///nucleic acid binding+++GO:0046872///metal ion binding+++GO:0003677///DNA binding+++GO:0000978///RNA polymerase II proximal promoter sequence-specific DNA binding+++GO:0000981///DNA-binding transcription factor activity, RNA polymerase II-specific+++GO:0001228///DNA-binding transcription activator activity, RNA polymerase II-specific+++GO:0005515///protein binding+++GO:0008134///trans…	molecular_function	transcription regulator activity+++binding+++molecular function regulator
7033	'TFF3'	mRNA	GO:0003674///molecular_function+++GO:0005515///protein binding	molecular_function	binding+++molecular_function
7071	'KLF10'	mRNA	GO:0003676///nucleic acid binding+++GO:0046872///metal ion binding+++GO:0003677///DNA binding+++GO:0000978///RNA polymerase II proximal promoter sequence-specific DNA binding+++GO:0000981///DNA-binding transcription factor activity, RNA polymerase II-specific+++GO:0001228///DNA-binding transcription activator activity, RNA polymerase II-specific+++GO:0005515///protein binding+++GO:0003700///DNA-b…	molecular_function	transcription regulator activity+++binding
728911	'CT45A2'	mRNA
7368	'UGT8'	mRNA	GO:0047263///N-acylsphingosine galactosyltransferase activity+++GO:0016740///transferase activity+++GO:0008489///UDP-galactose:glucosylceramide beta-1,4-galactosyltransferase activity+++GO:0016757///transferase activity, transferring glycosyl groups+++GO:0008194///UDP-glycosyltransferase activity+++GO:0016758///transferase activity, transferring hexosyl groups	molecular_function	catalytic activity
7538	'ZFP36'	mRNA	GO:0019899///enzyme binding+++GO:0046872///metal ion binding+++GO:0019901///protein kinase binding+++GO:0035925///mRNA 3'-UTR AU-rich region binding+++GO:0070063///RNA polymerase binding+++GO:0003677///DNA binding+++GO:0071889///14-3-3 protein binding+++GO:0031072///heat shock protein binding+++GO:0005515///protein binding+++GO:0003727///single-stranded RNA binding+++GO:0019957///C-C chemokine bi…	molecular_function	binding
7568	'ZNF20'	mRNA	GO:0000981///DNA-binding transcription factor activity, RNA polymerase II-specific+++GO:0046872///metal ion binding+++GO:0003677///DNA binding	molecular_function	binding+++transcription regulator activity
768	'CA9'	mRNA	GO:0046872///metal ion binding+++GO:0004089///carbonate dehydratase activity+++GO:0008270///zinc ion binding+++GO:0016829///lyase activity+++GO:0005515///protein binding	molecular_function	binding+++catalytic activity
79639	'TMEM53'	mRNA	GO:0046872///metal ion binding+++GO:0061630///ubiquitin protein ligase activity+++GO:0004842///ubiquitin-protein transferase activity	molecular_function	binding+++catalytic activity
79973	'ZNF442'	mRNA	GO:0003676///nucleic acid binding+++GO:0046872///metal ion binding+++GO:0003677///DNA binding+++GO:0000981///DNA-binding transcription factor activity, RNA polymerase II-specific	molecular_function	binding+++transcription regulator activity
79981	'FRMD1'	mRNA
80036	'TRPM3'	mRNA	GO:0005261///cation channel activity+++GO:0005227///calcium activated cation channel activity+++GO:0005216///ion channel activity+++GO:0005262///calcium channel activity	molecular_function	transporter activity
80726	'IQCN'	mRNA	GO:0005515///protein binding	molecular_function	binding
80832	'APOL4'	mRNA	GO:0003674///molecular_function+++GO:0008289///lipid binding+++GO:0005515///protein binding	molecular_function	binding+++molecular_function
81788	'NUAK2'	mRNA	GO:0004674///protein serine/threonine kinase activity+++GO:0046872///metal ion binding+++GO:0000166///nucleotide binding+++GO:0016740///transferase activity+++GO:0000287///magnesium ion binding+++GO:0005524///ATP binding+++GO:0005515///protein binding+++GO:0004672///protein kinase activity+++GO:0016301///kinase activity	molecular_function	binding+++catalytic activity
8326	'FZD9'	mRNA	GO:0004930///G protein-coupled receptor activity+++GO:0042813///Wnt-activated receptor activity+++GO:0042803///protein homodimerization activity+++GO:0005515///protein binding+++GO:0046982///protein heterodimerization activity+++GO:0030165///PDZ domain binding+++GO:0004888///transmembrane signaling receptor activity+++GO:0017147///Wnt-protein binding	molecular_function	binding+++molecular transducer activity
83541	'FAM110A'	mRNA	GO:0016787///hydrolase activity+++GO:0008236///serine-type peptidase activity+++GO:0005515///protein binding+++GO:0008233///peptidase activity+++GO:0004252///serine-type endopeptidase activity+++GO:0005543///phospholipid binding+++GO:0005509///calcium ion binding	molecular_function	binding+++catalytic activity
84502	'JPH4'	mRNA	GO:0015278///calcium-release channel activity	molecular_function	transporter activity
84808	'PERM1'	mRNA
8705	'B3GALT4'	mRNA	GO:0008378///galactosyltransferase activity+++GO:0008499///UDP-galactose:beta-N-acetylglucosamine beta-1,3-galactosyltransferase activity+++GO:0016740///transferase activity+++GO:0008376///acetylgalactosaminyltransferase activity+++GO:0016757///transferase activity, transferring glycosyl groups+++GO:0047915///ganglioside galactosyltransferase activity	molecular_function	catalytic activity
8747	'ADAM21'	mRNA	GO:0016787///hydrolase activity+++GO:0046872///metal ion binding+++GO:0008237///metallopeptidase activity+++GO:0008233///peptidase activity+++GO:0004222///metalloendopeptidase activity	molecular_function	binding+++catalytic activity
8941	'CDK5R2'	mRNA	GO:0003779///actin binding+++GO:0016534///cyclin-dependent protein kinase 5 activator activity+++GO:0008289///lipid binding+++GO:0016301///kinase activity	molecular_function	binding+++catalytic activity+++molecular function regulator
90589	'ZNF625'	mRNA	GO:0003676///nucleic acid binding+++GO:0046872///metal ion binding+++GO:0003677///DNA binding+++GO:0000981///DNA-binding transcription factor activity, RNA polymerase II-specific+++GO:0005515///protein binding	molecular_function	binding+++transcription regulator activity
9103	'FCGR2C'	mRNA	GO:0019864///IgG binding+++GO:0005515///protein binding+++GO:0004888///transmembrane signaling receptor activity	molecular_function	binding+++molecular transducer activity
91181	'NUP210L'	mRNA	GO:0003964///RNA-directed DNA polymerase activity+++GO:0008270///zinc ion binding+++GO:0003723///RNA binding+++GO:0004523///RNA-DNA hybrid ribonuclease activity+++GO:0003735///structural constituent of ribosome+++GO:0003677///DNA binding	molecular_function	structural molecule activity+++binding+++catalytic activity
9120	'SLC16A6'	mRNA	GO:0008028///monocarboxylic acid transmembrane transporter activity+++GO:0015293///symporter activity	molecular_function	transporter activity
91543	'RSAD2'	mRNA	GO:0051539///4 iron, 4 sulfur cluster binding+++GO:0051536///iron-sulfur cluster binding+++GO:0046872///metal ion binding+++GO:0043621///protein self-association+++GO:0005515///protein binding+++GO:0003824///catalytic activity	molecular_function	binding+++catalytic activity
91947	'ARRDC4'	mRNA	GO:0005515///protein binding+++GO:1990756///protein binding, bridging involved in substrate recognition for ubiquitination	molecular_function	binding
93107	'KCNG4'	mRNA	GO:0005244///voltage-gated ion channel activity+++GO:0005251///delayed rectifier potassium channel activity+++GO:0044325///ion channel binding+++GO:0005267///potassium channel activity+++GO:0005216///ion channel activity+++GO:0005249///voltage-gated potassium channel activity	molecular_function	binding+++transporter activity
9510	'ADAMTS1'	mRNA	GO:0016787///hydrolase activity+++GO:0046872///metal ion binding+++GO:0008270///zinc ion binding+++GO:0008237///metallopeptidase activity+++GO:0008233///peptidase activity+++GO:0008201///heparin binding+++GO:0004222///metalloendopeptidase activity	molecular_function	binding+++catalytic activity
968	'CD68'	mRNA
972	'CD74'	mRNA	GO:0042289///MHC class II protein binding+++GO:0042658///MHC class II protein binding, via antigen binding groove+++GO:0023026///MHC class II protein complex binding+++GO:0005515///protein binding+++GO:0042609///CD4 receptor binding+++GO:0001540///amyloid-beta binding+++GO:0042802///identical protein binding+++GO:0019955///cytokine binding+++GO:0004896///cytokine receptor activity+++GO:0044183///…	molecular_function	binding+++molecular transducer activity
BGIG9606_36350		mRNA	GO:0046872///metal ion binding+++GO:0003964///RNA-directed DNA polymerase activity+++GO:0009036///type II site-specific deoxyribonuclease activity	molecular_function	binding+++catalytic activity
BGIG9606_36519		mRNA	GO:0031492///nucleosomal DNA binding+++GO:0001530///lipopolysaccharide binding+++GO:0003677///DNA binding+++GO:0046982///protein heterodimerization activity	molecular_function	binding
BGIG9606_37390		mRNA	GO:0042802///identical protein binding	molecular_function	binding
BGIG9606_37454		mRNA	GO:0005200///structural constituent of cytoskeleton+++GO:0005525///GTP binding+++GO:0003924///GTPase activity	molecular_function	structural molecule activity+++binding+++catalytic activity
BGIG9606_37658		mRNA	GO:0019003///GDP binding+++GO:0005525///GTP binding+++GO:0003924///GTPase activity	molecular_function	binding+++catalytic activity
BGIG9606_38836		mRNA	GO:0003677///DNA binding	molecular_function	binding
BGIG9606_39137		mRNA
BGIG9606_39291		mRNA	GO:0003723///RNA binding	molecular_function	binding
BGIG9606_39859		mRNA	GO:0042803///protein homodimerization activity	molecular_function	binding
BGIG9606_41843		mRNA	GO:0000981///DNA-binding transcription factor activity, RNA polymerase II-specific+++GO:0003677///DNA binding+++GO:1990841///promoter-specific chromatin binding+++GO:0044729///hemi-methylated DNA-binding+++GO:0043565///sequence-specific DNA binding+++GO:0001077///proximal promoter DNA-binding transcription activator activity, RNA polymerase II-specific+++GO:0008270///zinc ion binding+++GO:0003700…	molecular_function	transcription regulator activity+++binding
BGIG9606_42244		mRNA	GO:0046872///metal ion binding+++GO:0003964///RNA-directed DNA polymerase activity+++GO:0009036///type II site-specific deoxyribonuclease activity	molecular_function	binding+++catalytic activity
BGIG9606_44262		mRNA
BGIG9606_44658		mRNA	GO:0046872///metal ion binding+++GO:0003964///RNA-directed DNA polymerase activity+++GO:0009036///type II site-specific deoxyribonuclease activity	molecular_function	binding+++catalytic activity
BGIG9606_45679		mRNA	GO:0015297///antiporter activity+++GO:0022857///transmembrane transporter activity+++GO:0015291///secondary active transmembrane transporter activity	molecular_function	transporter activity
BGIG9606_45850		mRNA	GO:0046872///metal ion binding+++GO:0071558///histone demethylase activity (H3-K27 specific)+++GO:0051213///dioxygenase activity	molecular_function	binding+++catalytic activity
BGIG9606_47299		mRNA
BGIG9606_47722		mRNA
BGIG9606_49693		mRNA	GO:0046872///metal ion binding+++GO:0004521///endoribonuclease activity	molecular_function	binding+++catalytic activity
BGIG9606_49799		mRNA	GO:0042803///protein homodimerization activity	molecular_function	binding
BGIG9606_50428		mRNA
BGIG9606_50580		mRNA
BGIG9606_50608		mRNA
BGIG9606_51867		mRNA	GO:0042803///protein homodimerization activity	molecular_function	binding
BGIG9606_52447		mRNA
BGIG9606_52676		mRNA	GO:0003723///RNA binding	molecular_function	binding
BGIG9606_52818		mRNA
BGIG9606_53573		mRNA	GO:0019003///GDP binding+++GO:0005525///GTP binding+++GO:0003924///GTPase activity	molecular_function	binding+++catalytic activity
BGIG9606_54323		mRNA	GO:0004674///protein serine/threonine kinase activity+++GO:0005524///ATP binding	molecular_function	binding+++catalytic activity
BGIG9606_54498		mRNA	GO:0031625///ubiquitin protein ligase binding+++GO:0001618///virus receptor activity+++GO:0005031///tumor necrosis factor-activated receptor activity	molecular_function	hijacked molecular function+++molecular transducer activity+++binding
BGIG9606_54531		mRNA	GO:0051087///chaperone binding+++GO:0046872///metal ion binding+++GO:0004672///protein kinase activity+++GO:0071889///14-3-3 protein binding+++GO:0031434///mitogen-activated protein kinase kinase binding+++GO:0008022///protein C-terminus binding+++GO:0003964///RNA-directed DNA polymerase activity+++GO:0005524///ATP binding+++GO:0009036///type II site-specific deoxyribonuclease activity+++GO:00518…	molecular_function	structural molecule activity+++binding+++catalytic activity
BGIG9606_54558		mRNA	GO:0008270///zinc ion binding+++GO:0004767///sphingomyelin phosphodiesterase activity+++GO:0042803///protein homodimerization activity	molecular_function	binding+++catalytic activity
BGIG9606_54592		mRNA
BGIG9606_54708		mRNA	GO:0008138///protein tyrosine/serine/threonine phosphatase activity+++GO:0004727///prenylated protein tyrosine phosphatase activity	molecular_function	catalytic activity
BGIG9606_54754		mRNA	GO:0016791///phosphatase activity+++GO:0004725///protein tyrosine phosphatase activity+++GO:0017017///MAP kinase tyrosine/serine/threonine phosphatase activity	molecular_function	catalytic activity
BGIG9606_54780		mRNA	GO:0046872///metal ion binding+++GO:0003677///DNA binding	molecular_function	binding
BGIG9606_55002		mRNA	GO:0003723///RNA binding+++GO:0046872///metal ion binding+++GO:0003677///DNA binding	molecular_function	binding
BGIG9606_55062		mRNA	GO:0005524///ATP binding+++GO:0004298///threonine-type endopeptidase activity+++GO:0052811///1-phosphatidylinositol-3-phosphate 4-kinase activity+++GO:0016309///1-phosphatidylinositol-5-phosphate 4-kinase activity+++GO:0016308///1-phosphatidylinositol-4-phosphate 5-kinase activity+++GO:0042803///protein homodimerization activity	molecular_function	binding+++catalytic activity
BGIG9606_55285		mRNA	GO:0047485///protein N-terminus binding+++GO:0019904///protein domain specific binding+++GO:0008270///zinc ion binding+++GO:0003700///DNA-binding transcription factor activity+++GO:0008135///translation factor activity, RNA binding+++GO:0003676///nucleic acid binding	molecular_function	transcription regulator activity+++binding
BGIG9606_55349		mRNA	GO:0000166///nucleotide binding+++GO:0046872///metal ion binding+++GO:0042802///identical protein binding+++GO:0003697///single-stranded DNA binding+++GO:0003964///RNA-directed DNA polymerase activity+++GO:0009036///type II site-specific deoxyribonuclease activity+++GO:0003727///single-stranded RNA binding	molecular_function	binding+++catalytic activity
BGIG9606_68512		mRNA
BGIG9606_68651		mRNA	GO:0017049///GTP-Rho binding+++GO:0008017///microtubule binding+++GO:0003779///actin binding+++GO:0071933///Arp2/3 complex binding	molecular_function	binding

## Sheet: GO-MF terms of genes
Gene ID	Gene Symbol	Type	GO_F Term	GO_F Term Level1	GO_F Term Level2
100008586	'GAGE12F'	mRNA
100128242	'LOC100128242'	mRNA
100129307	'LOC100129307'	mRNA
100130086	'HSFX2'	mRNA	GO:0000981///DNA-binding transcription factor activity, RNA polymerase II-specific+++GO:0043565///sequence-specific DNA binding	molecular_function	binding+++transcription regulator activity
100137049	'PLA2G4B'	mRNA	GO:0004623///phospholipase A2 activity+++GO:0016787///hydrolase activity+++GO:0004622///lysophospholipase activity+++GO:0046872///metal ion binding+++GO:0102568///phospholipase A2 activity consuming 1,2-dioleoylphosphatidylethanolamine)+++GO:0102567///phospholipase A2 activity (consuming 1,2-dipalmitoylphosphatidylcholine)+++GO:0005544///calcium-dependent phospholipid binding+++GO:0008970///phosp…	molecular_function	binding+++catalytic activity
100271849	'MEF2B'	mRNA	GO:0000981///DNA-binding transcription factor activity, RNA polymerase II-specific+++GO:0046983///protein dimerization activity+++GO:0001077///proximal promoter DNA-binding transcription activator activity, RNA polymerase II-specific+++GO:0003700///DNA-binding transcription factor activity+++GO:0000978///RNA polymerase II proximal promoter sequence-specific DNA binding+++GO:0042826///histone deac…	molecular_function	transcription regulator activity+++binding
100302736	'TMED7-TICAM2'	mRNA	GO:0005543///phospholipid binding	molecular_function	binding
100526740	'ATP5MF-PTCD1'	mRNA	GO:0000049///tRNA binding	molecular_function	binding
100526832	'PHOSPHO2-KLHL23'	mRNA	GO:0046872///metal ion binding+++GO:0016791///phosphatase activity+++GO:0042803///protein homodimerization activity+++GO:0033883///pyridoxal phosphatase activity	molecular_function	binding+++catalytic activity
100527943	'TGIF2-RAB5IF'	mRNA	GO:0003677///DNA binding	molecular_function	binding
100533181	'FXYD6-FXYD2'	mRNA	GO:0017080///sodium channel regulator activity+++GO:0099106///ion channel regulator activity	molecular_function	molecular function regulator
100533997	'MAGEA10-MAGEA5'	mRNA
100996746	'SPDYE11'	mRNA	GO:0019901///protein kinase binding	molecular_function	binding
101059949	'LOC101059949'	mRNA
101060389	'TBC1D3D'	mRNA	GO:0017137///Rab GTPase binding+++GO:0005096///GTPase activator activity	molecular_function	binding+++molecular function regulator
10202	'DHRS2'	mRNA	GO:0004090///carbonyl reductase (NADPH) activity+++GO:0005515///protein binding+++GO:0016491///oxidoreductase activity	molecular_function	binding+++catalytic activity
102723360	'LOC102723360'	mRNA	GO:0046872///metal ion binding+++GO:0071558///histone demethylase activity (H3-K27 specific)+++GO:0051213///dioxygenase activity	molecular_function	binding+++catalytic activity
102723737	'CT45A8'	mRNA
102724951	'LOC102724951'	mRNA	GO:0003964///RNA-directed DNA polymerase activity+++GO:0004721///phosphoprotein phosphatase activity+++GO:0046872///metal ion binding+++GO:0009036///type II site-specific deoxyribonuclease activity+++GO:0008420///RNA polymerase II CTD heptapeptide repeat phosphatase activity	molecular_function	binding+++catalytic activity
105371932	'LOC105371932'	mRNA	GO:0005524///ATP binding	molecular_function	binding
105375938	'LOC105375938'	mRNA
105378193	'LOC105378193'	mRNA
10610	'ST6GALNAC2'	mRNA	GO:0001665///alpha-N-acetylgalactosaminide alpha-2,6-sialyltransferase activity+++GO:0016740///transferase activity+++GO:0008373///sialyltransferase activity+++GO:0016757///transferase activity, transferring glycosyl groups	molecular_function	catalytic activity
10628	'TXNIP'	mRNA	GO:0031625///ubiquitin protein ligase binding+++GO:0005515///protein binding+++GO:0004857///enzyme inhibitor activity	molecular_function	binding+++molecular function regulator
107303344	'SETDB2-PHF11'	mRNA	GO:0046872///metal ion binding+++GO:0003677///DNA binding+++GO:0018024///histone-lysine N-methyltransferase activity+++GO:0046974///histone methyltransferase activity (H3-K9 specific)+++GO:0008270///zinc ion binding	molecular_function	binding+++catalytic activity
10769	'PLK2'	mRNA	GO:0004674///protein serine/threonine kinase activity+++GO:0000166///nucleotide binding+++GO:0016740///transferase activity+++GO:0005524///ATP binding+++GO:0005515///protein binding+++GO:0004672///protein kinase activity+++GO:0016301///kinase activity+++GO:0043008///ATP-dependent protein binding+++GO:0044877///protein-containing complex binding	molecular_function	binding+++catalytic activity
107984025	'LOC107984025'	mRNA
107984124	'LOC107984124'	mRNA
107984159	'LOC107984159'	mRNA	GO:0003723///RNA binding+++GO:0003735///structural constituent of ribosome	molecular_function	structural molecule activity+++binding
107984512	'LOC107984512'	mRNA
107986353	'LOC107986353'	mRNA
107986754	'LOC107986754'	mRNA
107986800	'LOC107986800'	mRNA
107987254	'LOC107987254'	mRNA
10912	'GADD45G'	mRNA	GO:0005515///protein binding	molecular_function	binding
109703458	'HTD2'	mRNA	GO:0018812///3-hydroxyacyl-CoA dehydratase activity+++GO:0016829///lyase activity	molecular_function	catalytic activity
11172	'INSL6'	mRNA	GO:0005179///hormone activity	molecular_function	binding+++molecular function regulator
11186	'RASSF1'	mRNA	GO:0047485///protein N-terminus binding+++GO:0046872///metal ion binding+++GO:0008270///zinc ion binding+++GO:0005515///protein binding+++GO:0042802///identical protein binding+++GO:0046982///protein heterodimerization activity	molecular_function	binding
112267940	'LOC112267940'	mRNA
112268237	'LOC112268237'	mRNA	GO:0019864///IgG binding	molecular_function	binding
112268238	'LOC112268238'	mRNA	GO:0042393///histone binding+++GO:0031492///nucleosomal DNA binding+++GO:0003677///DNA binding+++GO:0003682///chromatin binding+++GO:0046982///protein heterodimerization activity	molecular_function	binding
112268348	'LOC112268348'	mRNA
126068	'ZNF441'	mRNA	GO:0003676///nucleic acid binding+++GO:0046872///metal ion binding+++GO:0003677///DNA binding+++GO:0000981///DNA-binding transcription factor activity, RNA polymerase II-specific	molecular_function	binding+++transcription regulator activity
128497	'SPATA25'	mRNA	GO:0003674///molecular_function	molecular_function	molecular_function
131616	'TMEM42'	mRNA	GO:0003755///peptidyl-prolyl cis-trans isomerase activity+++GO:0016018///cyclosporin A binding	molecular_function	binding+++catalytic activity
131890	'GRK7'	mRNA	GO:0004674///protein serine/threonine kinase activity+++GO:0000166///nucleotide binding+++GO:0016740///transferase activity+++GO:0005524///ATP binding+++GO:0050254///rhodopsin kinase activity+++GO:0004703///G protein-coupled receptor kinase activity+++GO:0004672///protein kinase activity+++GO:0016301///kinase activity	molecular_function	binding+++catalytic activity
133	'ADM'	mRNA	GO:0031700///adrenomedullin receptor binding+++GO:0005179///hormone activity+++GO:0005102///signaling receptor binding	molecular_function	binding+++molecular function regulator
133121	'ENPP6'	mRNA	GO:0016787///hydrolase activity+++GO:0047390///glycerophosphocholine cholinephosphodiesterase activity+++GO:0008889///glycerophosphodiester phosphodiesterase activity+++GO:0003824///catalytic activity+++GO:0008081///phosphoric diester hydrolase activity	molecular_function	catalytic activity
146310	'RNF151'	mRNA	GO:0046872///metal ion binding+++GO:0008270///zinc ion binding	molecular_function	binding
147837	'ZNF563'	mRNA	GO:0003676///nucleic acid binding+++GO:0046872///metal ion binding+++GO:0003677///DNA binding+++GO:0000981///DNA-binding transcription factor activity, RNA polymerase II-specific	molecular_function	binding+++transcription regulator activity
1490	'CTGF'	mRNA	GO:0008022///protein C-terminus binding+++GO:0005515///protein binding+++GO:0005520///insulin-like growth factor binding+++GO:0001968///fibronectin binding+++GO:0005178///integrin binding+++GO:0008201///heparin binding+++GO:0008083///growth factor activity	molecular_function	binding+++molecular function regulator
149647	'FAM71A'	mRNA
150221	'RIMBP3C'	mRNA	GO:0003674///molecular_function+++GO:0030156///benzodiazepine receptor binding	molecular_function	binding+++molecular_function
151516	'ASPRV1'	mRNA	GO:0016787///hydrolase activity+++GO:0008233///peptidase activity+++GO:0004190///aspartic-type endopeptidase activity	molecular_function	catalytic activity
153222	'CREBRF'	mRNA	GO:0000977///RNA polymerase II regulatory region sequence-specific DNA binding+++GO:0000981///DNA-binding transcription factor activity, RNA polymerase II-specific+++GO:0001228///DNA-binding transcription activator activity, RNA polymerase II-specific+++GO:0005515///protein binding+++GO:0003700///DNA-binding transcription factor activity	molecular_function	transcription regulator activity+++binding
157807	'CLVS1'	mRNA	GO:0008289///lipid binding+++GO:0080025///phosphatidylinositol-3,5-bisphosphate binding	molecular_function	binding
1600	'DAB1'	mRNA	GO:0003723///RNA binding+++GO:0046872///metal ion binding+++GO:0043548///phosphatidylinositol 3-kinase binding+++GO:0003677///DNA binding+++GO:0042169///SH2 domain binding+++GO:0003964///RNA-directed DNA polymerase activity+++GO:0008270///zinc ion binding+++GO:0004222///metalloendopeptidase activity+++GO:0009036///type II site-specific deoxyribonuclease activity+++GO:0005543///phospholipid bindin…	molecular_function	binding+++catalytic activity
163051	'ZNF709'	mRNA	GO:0003676///nucleic acid binding+++GO:0046872///metal ion binding+++GO:0003677///DNA binding+++GO:0000976///transcription regulatory region sequence-specific DNA binding+++GO:0000981///DNA-binding transcription factor activity, RNA polymerase II-specific	molecular_function	transcription regulator activity+++binding
163059	'ZNF433'	mRNA	GO:0003676///nucleic acid binding+++GO:0046872///metal ion binding+++GO:0003677///DNA binding+++GO:0000981///DNA-binding transcription factor activity, RNA polymerase II-specific+++GO:0005515///protein binding	molecular_function	binding+++transcription regulator activity
165904	'XIRP1'	mRNA	GO:0003779///actin binding+++GO:0051015///actin filament binding+++GO:0005515///protein binding+++GO:0003723///RNA binding	molecular_function	binding
166929	'SGMS2'	mRNA	GO:0016740///transferase activity+++GO:0002950///ceramide phosphoethanolamine synthase activity+++GO:0016301///kinase activity+++GO:0047493///ceramide cholinephosphotransferase activity+++GO:0033188///sphingomyelin synthase activity	molecular_function	catalytic activity
169522	'KCNV2'	mRNA	GO:0005244///voltage-gated ion channel activity+++GO:0005267///potassium channel activity+++GO:0005216///ion channel activity+++GO:0005249///voltage-gated potassium channel activity	molecular_function	transporter activity
1839	'HBEGF'	mRNA	GO:0005088///Ras guanyl-nucleotide exchange factor activity+++GO:0046934///phosphatidylinositol-4,5-bisphosphate 3-kinase activity+++GO:0005154///epidermal growth factor receptor binding+++GO:0004713///protein tyrosine kinase activity+++GO:0008201///heparin binding+++GO:0008083///growth factor activity	molecular_function	binding+++catalytic activity+++molecular function regulator
1843	'DUSP1'	mRNA	GO:0008138///protein tyrosine/serine/threonine phosphatase activity+++GO:0019838///growth factor binding+++GO:0004722///protein serine/threonine phosphatase activity+++GO:0051019///mitogen-activated protein kinase binding+++GO:0008330///protein tyrosine/threonine phosphatase activity+++GO:0004725///protein tyrosine phosphatase activity+++GO:0017017///MAP kinase tyrosine/serine/threonine phosphata…	molecular_function	binding+++catalytic activity
1958	'EGR1'	mRNA	GO:0003676///nucleic acid binding+++GO:0046872///metal ion binding+++GO:0035035///histone acetyltransferase binding+++GO:0008270///zinc ion binding+++GO:0003677///DNA binding+++GO:0000976///transcription regulatory region sequence-specific DNA binding+++GO:0044212///transcription regulatory region DNA binding+++GO:0000977///RNA polymerase II regulatory region sequence-specific DNA binding+++GO:00…	molecular_function	transcription regulator activity+++binding
195828	'ZNF367'	mRNA	GO:0008138///protein tyrosine/serine/threonine phosphatase activity+++GO:0016787///hydrolase activity+++GO:0016791///phosphatase activity+++GO:0003676///nucleic acid binding+++GO:0046872///metal ion binding+++GO:0003677///DNA binding+++GO:0000981///DNA-binding transcription factor activity, RNA polymerase II-specific+++GO:0004721///phosphoprotein phosphatase activity+++GO:0005515///protein bindin…	molecular_function	binding+++transcription regulator activity+++catalytic activity
1959	'EGR2'	mRNA	GO:0003676///nucleic acid binding+++GO:0046872///metal ion binding+++GO:0016740///transferase activity+++GO:0031625///ubiquitin protein ligase binding+++GO:0003677///DNA binding+++GO:0001102///RNA polymerase II activating transcription factor binding+++GO:0044212///transcription regulatory region DNA binding+++GO:0000978///RNA polymerase II proximal promoter sequence-specific DNA binding+++GO:000…	molecular_function	transcription regulator activity+++binding+++catalytic activity
1960	'EGR3'	mRNA	GO:0003676///nucleic acid binding+++GO:0046872///metal ion binding+++GO:0003677///DNA binding+++GO:0000977///RNA polymerase II regulatory region sequence-specific DNA binding+++GO:0000981///DNA-binding transcription factor activity, RNA polymerase II-specific+++GO:0003700///DNA-binding transcription factor activity+++GO:0043565///sequence-specific DNA binding	molecular_function	transcription regulator activity+++binding
196541	'METTL21C'	mRNA	GO:0016740///transferase activity+++GO:0031072///heat shock protein binding+++GO:0016279///protein-lysine N-methyltransferase activity+++GO:0005515///protein binding+++GO:0008168///methyltransferase activity	molecular_function	binding+++catalytic activity
200350	'FOXD4L1'	mRNA	GO:0003677///DNA binding+++GO:0000981///DNA-binding transcription factor activity, RNA polymerase II-specific+++GO:0003700///DNA-binding transcription factor activity+++GO:0043565///sequence-specific DNA binding	molecular_function	binding+++transcription regulator activity
222537	'HS3ST5'	mRNA	GO:0003723///RNA binding+++GO:0003735///structural constituent of ribosome+++GO:0046872///metal ion binding+++GO:0043236///laminin binding+++GO:0001618///virus receptor activity+++GO:0003677///DNA binding+++GO:0005055///laminin receptor activity+++GO:0008467///[heparan sulfate]-glucosamine 3-sulfotransferase 1 activity+++GO:0050656///3'-phosphoadenosine 5'-phosphosulfate binding+++GO:0043022///ri…	molecular_function	hijacked molecular function+++structural molecule activity+++binding+++catalytic activity
229	'ALDOB'	mRNA	GO:0008092///cytoskeletal protein binding+++GO:0016829///lyase activity+++GO:0051117///ATPase binding+++GO:0005515///protein binding+++GO:0061609///fructose-1-phosphate aldolase activity+++GO:0042802///identical protein binding+++GO:0004332///fructose-bisphosphate aldolase activity+++GO:0003824///catalytic activity+++GO:0070061///fructose binding	molecular_function	binding+++catalytic activity
23228	'PLCL2'	mRNA	GO:0016787///hydrolase activity+++GO:0004435///phosphatidylinositol phospholipase C activity+++GO:0050811///GABA receptor binding+++GO:0070679///inositol 1,4,5 trisphosphate binding+++GO:0008081///phosphoric diester hydrolase activity	molecular_function	binding+++catalytic activity
23237	'ARC'	mRNA	GO:0003729///mRNA binding	molecular_function	binding
23409	'SIRT4'	mRNA	GO:0061690///lipoamidase activity+++GO:0016787///hydrolase activity+++GO:0046872///metal ion binding+++GO:0047708///biotinidase activity+++GO:0016740///transferase activity+++GO:0070403///NAD+ binding+++GO:0008270///zinc ion binding+++GO:0005515///protein binding+++GO:0003950///NAD+ ADP-ribosyltransferase activity+++GO:0034979///NAD-dependent protein deacetylase activity	molecular_function	binding+++catalytic activity
2353	'FOS'	mRNA	GO:0070412///R-SMAD binding+++GO:0003677///DNA binding+++GO:0001102///RNA polymerase II activating transcription factor binding+++GO:0044212///transcription regulatory region DNA binding+++GO:0000978///RNA polymerase II proximal promoter sequence-specific DNA binding+++GO:0000981///DNA-binding transcription factor activity, RNA polymerase II-specific+++GO:0001228///DNA-binding transcription activ…	molecular_function	transcription regulator activity+++binding
2354	'FOSB'	mRNA	GO:0003677///DNA binding+++GO:0000978///RNA polymerase II proximal promoter sequence-specific DNA binding+++GO:0000981///DNA-binding transcription factor activity, RNA polymerase II-specific+++GO:0001228///DNA-binding transcription activator activity, RNA polymerase II-specific+++GO:0008134///transcription factor binding+++GO:0003690///double-stranded DNA binding+++GO:0003700///DNA-binding transc…	molecular_function	transcription regulator activity+++binding
23645	'PPP1R15A'	mRNA	GO:0019901///protein kinase binding+++GO:0008157///protein phosphatase 1 binding+++GO:0019888///protein phosphatase regulator activity+++GO:0005515///protein binding+++GO:0072542///protein phosphatase activator activity	molecular_function	binding+++molecular function regulator
23767	'FLRT3'	mRNA	GO:0005104///fibroblast growth factor receptor binding+++GO:0042803///protein homodimerization activity+++GO:0005515///protein binding+++GO:0030674///protein binding, bridging+++GO:0045499///chemorepellent activity	molecular_function	binding+++molecular function regulator
25758	'KIAA1549L'	mRNA	GO:0046872///metal ion binding+++GO:0003964///RNA-directed DNA polymerase activity+++GO:0009036///type II site-specific deoxyribonuclease activity	molecular_function	binding+++catalytic activity
26049	'FAM169A'	mRNA
26494	'OR8G1'	mRNA	GO:0004930///G protein-coupled receptor activity+++GO:0004984///olfactory receptor activity+++GO:0005549///odorant binding	molecular_function	binding+++molecular transducer activity
27019	'DNAI1'	mRNA	GO:0003774///motor activity+++GO:0045504///dynein heavy chain binding+++GO:0008574///ATP-dependent microtubule motor activity, plus-end-directed+++GO:0005515///protein binding+++GO:0045503///dynein light chain binding	molecular_function	binding+++catalytic activity
27111	'SDCBP2'	mRNA	GO:0008022///protein C-terminus binding+++GO:0042803///protein homodimerization activity+++GO:0008289///lipid binding+++GO:0005546///phosphatidylinositol-4,5-bisphosphate binding+++GO:0005515///protein binding+++GO:0042802///identical protein binding+++GO:0046982///protein heterodimerization activity	molecular_function	binding
2826	'CCR10'	mRNA	GO:0016493///C-C chemokine receptor activity+++GO:0004930///G protein-coupled receptor activity	molecular_function	molecular transducer activity
282618	'IFNL1'	mRNA	GO:0032003///interleukin-28 receptor binding+++GO:0005102///signaling receptor binding+++GO:0005125///cytokine activity	molecular_function	binding+++molecular function regulator
283807	'FBXL22'	mRNA	GO:0004842///ubiquitin-protein transferase activity+++GO:0061630///ubiquitin protein ligase activity	molecular_function	catalytic activity
284040	'CDRT4'	mRNA	GO:0005515///protein binding	molecular_function	binding
284391	'ZNF844'	mRNA	GO:0003676///nucleic acid binding+++GO:0046872///metal ion binding+++GO:0003677///DNA binding+++GO:0000981///DNA-binding transcription factor activity, RNA polymerase II-specific+++GO:0005515///protein binding	molecular_function	binding+++transcription regulator activity
28999	'KLF15'	mRNA	GO:0003676///nucleic acid binding+++GO:0046872///metal ion binding+++GO:0003677///DNA binding+++GO:0044212///transcription regulatory region DNA binding+++GO:0000978///RNA polymerase II proximal promoter sequence-specific DNA binding+++GO:0000977///RNA polymerase II regulatory region sequence-specific DNA binding+++GO:0000981///DNA-binding transcription factor activity, RNA polymerase II-specific…	molecular_function	transcription regulator activity+++binding
29881	'NPC1L1'	mRNA	GO:0005319///lipid transporter activity+++GO:0005515///protein binding+++GO:0017137///Rab GTPase binding+++GO:0031489///myosin V binding+++GO:0008144///drug binding	molecular_function	binding+++transporter activity
29951	'PDZRN4'	mRNA	GO:0046872///metal ion binding+++GO:0061630///ubiquitin protein ligase activity	molecular_function	binding+++catalytic activity
3039	'HBA1'	mRNA	GO:0046872///metal ion binding+++GO:0043177///organic acid binding+++GO:0031720///haptoglobin binding+++GO:0005515///protein binding+++GO:0004601///peroxidase activity+++GO:0020037///heme binding+++GO:0005344///oxygen carrier activity+++GO:0005506///iron ion binding+++GO:0019825///oxygen binding	molecular_function	binding+++molecular carrier activity+++catalytic activity+++antioxidant activity
3040	'HBA2'	mRNA	GO:0046872///metal ion binding+++GO:0020037///heme binding+++GO:0005344///oxygen carrier activity+++GO:0005506///iron ion binding+++GO:0019825///oxygen binding	molecular_function	binding+++molecular carrier activity
3043	'HBB'	mRNA	GO:0005344///oxygen carrier activity+++GO:0046872///metal ion binding+++GO:0030492///hemoglobin binding+++GO:0020037///heme binding+++GO:0019825///oxygen binding	molecular_function	binding+++molecular carrier activity
3122	'HLA-DRA'	mRNA	GO:0042605///peptide antigen binding+++GO:0023026///MHC class II protein complex binding+++GO:0005515///protein binding+++GO:0032395///MHC class II receptor activity	molecular_function	binding+++molecular transducer activity
3303	'HSPA1A'	mRNA	GO:0047485///protein N-terminus binding+++GO:0019899///enzyme binding+++GO:0051787///misfolded protein binding+++GO:0000166///nucleotide binding+++GO:0031625///ubiquitin protein ligase binding+++GO:0001664///G protein-coupled receptor binding+++GO:0042826///histone deacetylase binding+++GO:0005524///ATP binding+++GO:0001618///virus receptor activity+++GO:0031249///denatured protein binding+++GO:0…	molecular_function	transcription regulator activity+++binding+++catalytic activity+++hijacked molecular function
3304	'HSPA1B'	mRNA	GO:0047485///protein N-terminus binding+++GO:0019899///enzyme binding+++GO:0051787///misfolded protein binding+++GO:0000166///nucleotide binding+++GO:0031625///ubiquitin protein ligase binding+++GO:0001664///G protein-coupled receptor binding+++GO:0042826///histone deacetylase binding+++GO:0005524///ATP binding+++GO:0001618///virus receptor activity+++GO:0031072///heat shock protein binding+++GO:…	molecular_function	binding+++catalytic activity+++hijacked molecular function
3310	'HSPA6'	mRNA	GO:0019899///enzyme binding+++GO:0051787///misfolded protein binding+++GO:0000166///nucleotide binding+++GO:0005524///ATP binding+++GO:0031072///heat shock protein binding+++GO:0005515///protein binding+++GO:0042623///ATPase activity, coupled+++GO:0016887///ATPase activity+++GO:0044183///protein binding involved in protein folding+++GO:0051082///unfolded protein binding	molecular_function	binding+++catalytic activity
3337	'DNAJB1'	mRNA	GO:0051087///chaperone binding+++GO:0051117///ATPase binding+++GO:0005515///protein binding+++GO:0045296///cadherin binding+++GO:0001671///ATPase activator activity+++GO:0003714///transcription corepressor activity+++GO:0030544///Hsp70 protein binding+++GO:0051082///unfolded protein binding	molecular_function	binding+++transcription regulator activity+++molecular function regulator
339291	'LRRC30'	mRNA	GO:0004722///protein serine/threonine phosphatase activity	molecular_function	catalytic activity
3397	'ID1'	mRNA	GO:0008022///protein C-terminus binding+++GO:0047485///protein N-terminus binding+++GO:0070628///proteasome binding+++GO:0042803///protein homodimerization activity+++GO:0043621///protein self-association+++GO:0000981///DNA-binding transcription factor activity, RNA polymerase II-specific+++GO:0005515///protein binding+++GO:0008134///transcription factor binding+++GO:0046983///protein dimerizatio…	molecular_function	binding+++transcription regulator activity
3398	'ID2'	mRNA	GO:0044325///ion channel binding+++GO:0000981///DNA-binding transcription factor activity, RNA polymerase II-specific+++GO:0005515///protein binding+++GO:0008134///transcription factor binding+++GO:0046983///protein dimerization activity+++GO:0003700///DNA-binding transcription factor activity+++GO:0001085///RNA polymerase II transcription factor binding	molecular_function	binding+++transcription regulator activity
340267	'COL28A1'	mRNA	GO:0030414///peptidase inhibitor activity+++GO:0030020///extracellular matrix structural constituent conferring tensile strength+++GO:0004867///serine-type endopeptidase inhibitor activity+++GO:0005201///extracellular matrix structural constituent	molecular_function	structural molecule activity+++molecular function regulator
340359	'KLHL38'	mRNA	GO:0005515///protein binding	molecular_function	binding
341350	'OVCH1'	mRNA	GO:0016787///hydrolase activity+++GO:0046872///metal ion binding+++GO:0008236///serine-type peptidase activity+++GO:0008233///peptidase activity+++GO:0004252///serine-type endopeptidase activity	molecular_function	binding+++catalytic activity
3433	'IFIT2'	mRNA	GO:0005515///protein binding+++GO:0003723///RNA binding	molecular_function	binding
3491	'CYR61'	mRNA	GO:0050840///extracellular matrix binding+++GO:0000166///nucleotide binding+++GO:0019838///growth factor binding+++GO:0005520///insulin-like growth factor binding+++GO:0005178///integrin binding+++GO:0008201///heparin binding+++GO:0005201///extracellular matrix structural constituent	molecular_function	binding+++structural molecule activity
349334	'FOXD4L4'	mRNA	GO:0003677///DNA binding+++GO:0000981///DNA-binding transcription factor activity, RNA polymerase II-specific+++GO:0003700///DNA-binding transcription factor activity+++GO:0043565///sequence-specific DNA binding	molecular_function	binding+++transcription regulator activity
3575	'IL7R'	mRNA	GO:0003823///antigen binding+++GO:0005515///protein binding+++GO:0004917///interleukin-7 receptor activity+++GO:0004896///cytokine receptor activity	molecular_function	binding+++molecular transducer activity
3592	'IL12A'	mRNA	GO:0005515///protein binding+++GO:0005143///interleukin-12 receptor binding+++GO:0045513///interleukin-27 binding+++GO:0042163///interleukin-12 beta subunit binding+++GO:0046982///protein heterodimerization activity+++GO:0008083///growth factor activity+++GO:0005125///cytokine activity	molecular_function	binding+++molecular function regulator
3725	'JUN'	mRNA	GO:0019899///enzyme binding+++GO:0033613///activating transcription factor binding+++GO:0070412///R-SMAD binding+++GO:0042803///protein homodimerization activity+++GO:0031625///ubiquitin protein ligase binding+++GO:0003677///DNA binding+++GO:0001102///RNA polymerase II activating transcription factor binding+++GO:0044212///transcription regulatory region DNA binding+++GO:0000978///RNA polymerase …	molecular_function	transcription regulator activity+++binding+++molecular function regulator
3754	'KCNF1'	mRNA	GO:0005244///voltage-gated ion channel activity+++GO:0005267///potassium channel activity+++GO:0005216///ion channel activity+++GO:0005249///voltage-gated potassium channel activity	molecular_function	transporter activity
387763	'C11orf96'	mRNA
388403	'YPEL2'	mRNA	GO:0046872///metal ion binding	molecular_function	binding
388531	'RGS9BP'	mRNA	GO:0005096///GTPase activator activity	molecular_function	molecular function regulator
389084	'SNORC'	mRNA
389257	'LRRC14B'	mRNA
3936	'LCP1'	mRNA	GO:0051015///actin filament binding+++GO:0042802///identical protein binding+++GO:0003779///actin binding+++GO:0005509///calcium ion binding+++GO:0005178///integrin binding+++GO:0051020///GTPase binding	molecular_function	binding
400581	'GRAPL'	mRNA	GO:0005070///SH3/SH2 adaptor activity+++GO:0005102///signaling receptor binding+++GO:0004715///non-membrane spanning protein tyrosine kinase activity	molecular_function	binding+++catalytic activity
402573	'C7orf61'	mRNA
4084	'MXD1'	mRNA	GO:0003677///DNA binding+++GO:0000978///RNA polymerase II proximal promoter sequence-specific DNA binding+++GO:0000981///DNA-binding transcription factor activity, RNA polymerase II-specific+++GO:0005515///protein binding+++GO:0001227///DNA-binding transcription repressor activity, RNA polymerase II-specific+++GO:0003712///transcription coregulator activity+++GO:0046983///protein dimerization act…	molecular_function	transcription regulator activity+++binding
[truncated: 117 more rows]
