# Supplementary material for: High throughput sequencing of whole transcriptome and construct of ceRNA regulatory network in RD cells infected with enterovirus D68
Source: Virol J. 2021 Nov 7;18:216. doi: 10.1186/s12985-021-01686-x (PMC8574037; doi:10.1186/s12985-021-01686-x)
Supplement: Supplementary file 8 — Additional file 8. KEGG enrichment of DEGs in RD cell [file 12985_2021_1686_MOESM8_ESM.xlsx]

## Sheet: KEGG pathway terms
KEGG Pathway Term ID	KEGG Pathway Term Desc	KEGG Pathway Term Level1	KEGG Pathway Term Level2	Term Candidate Gene Num	Total Candidate Gene Num	Term Gene Num	Total Gene Num	Rich Ratio	P value	Q value
4010	MAPK signaling pathway	Environmental Information Processing	Signal transduction	12	112	420	15870	0.0285714	4.09e-05	0.00427341
5164	Influenza A	Human Diseases	Infectious diseases: Viral	10	112	282	15870	0.035461	3.07e-05	0.00427341
4390	Hippo signaling pathway	Environmental Information Processing	Signal transduction	8	112	192	15870	0.0416667	6.45e-05	0.00449174
5140	Leishmaniasis	Human Diseases	Infectious diseases: Parasitic	7	112	168	15870	0.0416667	0.000187	0.0097967
4933	AGE-RAGE signaling pathway in diabetic complications	Human Diseases	Endocrine and metabolic diseases	6	112	131	15870	0.0458015	0.00033	0.0137952
5143	African trypanosomiasis	Human Diseases	Infectious diseases: Parasitic	4	112	54	15870	0.0740741	0.000567	0.0197332
5133	Pertussis	Human Diseases	Infectious diseases: Bacterial	5	112	107	15870	0.046729	0.000961	0.0286796
5168	Herpes simplex infection	Human Diseases	Infectious diseases: Viral	9	112	367	15870	0.0245232	0.00116191	0.0303549
4912	GnRH signaling pathway	Organismal Systems	Endocrine system	5	112	118	15870	0.0423729	0.00148705	0.0310793
5144	Malaria	Human Diseases	Infectious diseases: Parasitic	4	112	68	15870	0.0588235	0.00135253	0.0310793
4657	IL-17 signaling pathway	Organismal Systems	Immune system	5	112	129	15870	0.0387597	0.0022006	0.0407597
4915	Estrogen signaling pathway	Organismal Systems	Endocrine system	6	112	191	15870	0.0314136	0.00234027	0.0407597
5162	Measles	Human Diseases	Infectious diseases: Viral	6	112	200	15870	0.03	0.00294242	0.047305
5031	Amphetamine addiction	Human Diseases	Substance dependence	4	112	86	15870	0.0465116	0.00320094	0.0477854
4625	C-type lectin receptor signaling pathway	Organismal Systems	Immune system	5	112	149	15870	0.033557	0.00409255	0.0522008
4630	Jak-STAT signaling pathway	Environmental Information Processing	Signal transduction	6	112	219	15870	0.0273973	0.00458632	0.0522008
5134	Legionellosis	Human Diseases	Infectious diseases: Bacterial	4	112	96	15870	0.0416667	0.00474552	0.0522008
5145	Toxoplasmosis	Human Diseases	Infectious diseases: Parasitic	6	112	215	15870	0.027907	0.00419441	0.0522008
5166	HTLV-I infection	Human Diseases	Infectious diseases: Viral	9	112	447	15870	0.0201342	0.00437962	0.0522008
5200	Pathways in cancer	Human Diseases	Cancers: Overview	12	112	733	15870	0.0163711	0.00555085	0.0580064
565	Ether lipid metabolism	Metabolism	Lipid metabolism	3	112	52	15870	0.0576923	0.00588237	0.0585436
5152	Tuberculosis	Human Diseases	Infectious diseases: Bacterial	7	112	311	15870	0.022508	0.00651954	0.0619357
4350	TGF-beta signaling pathway	Environmental Information Processing	Signal transduction	4	112	110	15870	0.0363636	0.00765128	0.0680815
4371	Apelin signaling pathway	Environmental Information Processing	Signal transduction	5	112	175	15870	0.0285714	0.00800354	0.0680815
5210	Colorectal cancer	Human Diseases	Cancers: Specific types	4	112	112	15870	0.0357143	0.00814372	0.0680815
4658	Th1 and Th2 cell differentiation	Organismal Systems	Immune system	5	112	183	15870	0.0273224	0.00960075	0.0771752
4659	Th17 cell differentiation	Organismal Systems	Immune system	5	112	195	15870	0.025641	0.0123889	0.0958992
5321	Inflammatory bowel disease (IBD)	Human Diseases	Immune diseases	4	112	131	15870	0.0305344	0.013882	0.103619
4380	Osteoclast differentiation	Organismal Systems	Development	5	112	210	15870	0.0238095	0.0165884	0.114899
4620	Toll-like receptor signaling pathway	Organismal Systems	Immune system	4	112	141	15870	0.0283688	0.0177248	0.114899
4928	Parathyroid hormone synthesis, secretion and action	Organismal Systems	Endocrine system	4	112	142	15870	0.028169	0.0181419	0.114899
5142	Chagas disease (American trypanosomiasis)	Human Diseases	Infectious diseases: Parasitic	4	112	141	15870	0.0283688	0.0177248	0.114899
5161	Hepatitis B	Human Diseases	Infectious diseases: Viral	5	112	208	15870	0.0240385	0.0159804	0.114899
5224	Breast cancer	Human Diseases	Cancers: Specific types	5	112	222	15870	0.0225225	0.0205616	0.126393
5217	Basal cell carcinoma	Human Diseases	Cancers: Specific types	3	112	85	15870	0.0352941	0.0222461	0.132841
4612	Antigen processing and presentation	Organismal Systems	Immune system	5	112	232	15870	0.0215517	0.024313	0.141151
4213	Longevity regulating pathway - multiple species	Organismal Systems	Aging	3	112	91	15870	0.032967	0.0265491	0.142577
4392	Hippo signaling pathway - multiple species	Environmental Information Processing	Signal transduction	2	112	36	15870	0.0555556	0.0266053	0.142577
4917	Prolactin signaling pathway	Organismal Systems	Endocrine system	3	112	90	15870	0.0333333	0.0258032	0.142577
4115	p53 signaling pathway	Cellular Processes	Cell growth and death	3	112	99	15870	0.030303	0.0329294	0.160052
4141	Protein processing in endoplasmic reticulum	Genetic Information Processing	Folding, sorting and degradation	5	112	247	15870	0.0202429	0.0307248	0.160052
5020	Prion diseases	Human Diseases	Neurodegenerative diseases	2	112	40	15870	0.05	0.0323467	0.160052
5223	Non-small cell lung cancer	Human Diseases	Cancers: Specific types	3	112	99	15870	0.030303	0.0329294	0.160052
5202	Transcriptional misregulation in cancer	Human Diseases	Cancers: Overview	5	112	261	15870	0.0191571	0.0375898	0.174584
5323	Rheumatoid arthritis	Human Diseases	Immune diseases	4	112	178	15870	0.0224719	0.0373503	0.174584
4068	FoxO signaling pathway	Environmental Information Processing	Signal transduction	4	112	191	15870	0.0209424	0.0463527	0.206121
4550	Signaling pathways regulating pluripotency of stem cells	Cellular Processes	Cellular community - eukaryotes	4	112	191	15870	0.0209424	0.0463527	0.206121
4060	Cytokine-cytokine receptor interaction	Environmental Information Processing	Signaling molecules and interaction	6	112	371	15870	0.0161725	0.0476697	0.207241
4640	Hematopoietic cell lineage	Organismal Systems	Immune system	4	112	194	15870	0.0206186	0.0485877	0.207241
5216	Thyroid cancer	Human Diseases	Cancers: Specific types	2	112	53	15870	0.0377358	0.0538845	0.225237
4210	Apoptosis	Cellular Processes	Cell growth and death	4	112	208	15870	0.0192308	0.0597937	0.23579
4973	Carbohydrate digestion and absorption	Organismal Systems	Digestive system	2	112	56	15870	0.0357143	0.0594119	0.23579
5219	Bladder cancer	Human Diseases	Cancers: Specific types	2	112	56	15870	0.0357143	0.0594119	0.23579
2024	Quorum sensing	Cellular Processes	Cellular community - prokaryotes	1	112	9	15870	0.111111	0.0617674	0.239063
600	Sphingolipid metabolism	Metabolism	Lipid metabolism	2	112	59	15870	0.0338983	0.0651254	0.247477
750	Vitamin B6 metabolism	Metabolism	Metabolism of cofactors and vitamins	1	112	10	15870	0.1	0.0683926	0.25312
5030	Cocaine addiction	Human Diseases	Substance dependence	2	112	61	15870	0.0327869	0.0690329	0.25312
5231	Choline metabolism in cancer	Human Diseases	Cancers: Overview	3	112	135	15870	0.0222222	0.070379	0.253607
3022	Basal transcription factors	Genetic Information Processing	Transcription	2	112	67	15870	0.0298507	0.081196	0.287626
4660	T cell receptor signaling pathway	Organismal Systems	Immune system	3	112	145	15870	0.0206897	0.0831365	0.289592
4530	Tight junction	Cellular Processes	Cellular community - eukaryotes	4	112	239	15870	0.0167364	0.0890357	0.302926
5150	Staphylococcus aureus infection	Human Diseases	Infectious diseases: Bacterial	3	112	150	15870	0.02	0.0898631	0.302926
1522	Endocrine resistance	Human Diseases	Drug resistance: Antineoplastic	3	112	157	15870	0.0191083	0.0996498	0.330584
5340	Primary immunodeficiency	Human Diseases	Immune diseases	2	112	77	15870	0.025974	0.102773	0.335619
61	Fatty acid biosynthesis	Metabolism	Lipid metabolism	1	112	17	15870	0.0588235	0.113488	0.364909
380	Tryptophan metabolism	Metabolism	Amino acid metabolism	3	112	169	15870	0.0177515	0.117367	0.371664
604	Glycosphingolipid biosynthesis - ganglio series	Metabolism	Glycan biosynthesis and metabolism	1	112	18	15870	0.0555556	0.119752	0.371984
5213	Endometrial cancer	Human Diseases	Cancers: Specific types	2	112	85	15870	0.0235294	0.121028	0.371984
5221	Acute myeloid leukemia	Human Diseases	Cancers: Specific types	2	112	88	15870	0.0227273	0.128068	0.387916
3040	Spliceosome	Genetic Information Processing	Transcription	3	112	181	15870	0.0165746	0.136168	0.406559
4920	Adipocytokine signaling pathway	Organismal Systems	Endocrine system	2	112	94	15870	0.0212766	0.142423	0.419245
5120	Epithelial cell signaling in Helicobacter pylori infection	Human Diseases	Infectious diseases: Bacterial	2	112	95	15870	0.0210526	0.144848	0.420462
910	Nitrogen metabolism	Metabolism	Energy metabolism	1	112	23	15870	0.0434783	0.150415	0.430641
4921	Oxytocin signaling pathway	Organismal Systems	Endocrine system	3	112	194	15870	0.0154639	0.157613	0.439216
5214	Glioma	Human Diseases	Cancers: Specific types	2	112	100	15870	0.02	0.1571	0.439216
4911	Insulin secretion	Organismal Systems	Endocrine system	2	112	104	15870	0.0192308	0.167039	0.441914
4918	Thyroid hormone synthesis	Organismal Systems	Endocrine system	2	112	104	15870	0.0192308	0.167039	0.441914
5167	Kaposi's sarcoma-associated herpesvirus infection	Human Diseases	Infectious diseases: Viral	4	112	303	15870	0.0132013	0.166458	0.441914
5418	Fluid shear stress and atherosclerosis	Human Diseases	Cardiovascular diseases	3	112	198	15870	0.0151515	0.164414	0.441914
4950	Maturity onset diabetes of the young	Human Diseases	Endocrine and metabolic diseases	1	112	27	15870	0.037037	0.174182	0.443952
5218	Melanoma	Human Diseases	Cancers: Specific types	2	112	106	15870	0.0188679	0.172049	0.443952
5226	Gastric cancer	Human Diseases	Cancers: Specific types	3	112	203	15870	0.0147783	0.173036	0.443952
4012	ErbB signaling pathway	Environmental Information Processing	Signal transduction	2	112	109	15870	0.0183486	0.179611	0.447857
5169	Epstein-Barr virus infection	Human Diseases	Infectious diseases: Viral	4	112	314	15870	0.0127389	0.181672	0.447857
5212	Pancreatic cancer	Human Diseases	Cancers: Specific types	2	112	110	15870	0.0181818	0.182143	0.447857
5220	Chronic myeloid leukemia	Human Diseases	Cancers: Specific types	2	112	111	15870	0.018018	0.18468	0.448815
5203	Viral carcinogenesis	Human Diseases	Cancers: Overview	4	112	320	15870	0.0125	0.190163	0.456828
592	alpha-Linolenic acid metabolism	Metabolism	Lipid metabolism	1	112	31	15870	0.0322581	0.19729	0.468564
4662	B cell receptor signaling pathway	Organismal Systems	Immune system	2	112	117	15870	0.017094	0.200006	0.468795
4744	Phototransduction	Organismal Systems	Sensory system	1	112	33	15870	0.030303	0.208602	0.468795
4750	Inflammatory mediator regulation of TRP channels	Organismal Systems	Sensory system	2	112	119	15870	0.0168067	0.20515	0.468795
4964	Proximal tubule bicarbonate reclamation	Organismal Systems	Excretory system	1	112	32	15870	0.03125	0.202966	0.468795
5132	Salmonella infection	Human Diseases	Infectious diseases: Bacterial	2	112	120	15870	0.0166667	0.207727	0.468795
534	Glycosaminoglycan biosynthesis - heparan sulfate / heparin	Metabolism	Glycan biosynthesis and metabolism	1	112	34	15870	0.0294118	0.214199	0.471238
4672	Intestinal immune network for IgA production	Organismal Systems	Immune system	2	112	122	15870	0.0163934	0.212891	0.471238
591	Linoleic acid metabolism	Metabolism	Lipid metabolism	1	112	35	15870	0.0285714	0.219757	0.472038
680	Methane metabolism	Metabolism	Energy metabolism	1	112	36	15870	0.0277778	0.225275	0.472038
3008	Ribosome biogenesis in eukaryotes	Genetic Information Processing	Translation	2	112	127	15870	0.015748	0.225855	0.472038
4916	Melanogenesis	Organismal Systems	Endocrine system	2	112	127	15870	0.015748	0.225855	0.472038
5225	Hepatocellular carcinoma	Human Diseases	Cancers: Specific types	3	112	228	15870	0.0131579	0.217873	0.472038
4217	Necroptosis	Cellular Processes	Cell growth and death	3	112	236	15870	0.0127119	0.232713	0.481555
4666	Fc gamma R-mediated phagocytosis	Organismal Systems	Immune system	2	112	131	15870	0.0152672	0.23627	0.484121
30	Pentose phosphate pathway	Metabolism	Carbohydrate metabolism	1	112	41	15870	0.0243902	0.252294	0.504403
4621	NOD-like receptor signaling pathway	Organismal Systems	Immune system	3	112	247	15870	0.0121457	0.253408	0.504403
5222	Small cell lung cancer	Human Diseases	Cancers: Specific types	2	112	137	15870	0.0145985	0.251939	0.504403
710	Carbon fixation in photosynthetic organisms	Metabolism	Energy metabolism	1	112	44	15870	0.0227273	0.268054	0.515073
4024	cAMP signaling pathway	Environmental Information Processing	Signal transduction	3	112	255	15870	0.0117647	0.268626	0.515073
4062	Chemokine signaling pathway	Organismal Systems	Immune system	3	112	252	15870	0.0119048	0.262906	0.515073
4940	Type I diabetes mellitus	Human Diseases	Endocrine and metabolic diseases	2	112	142	15870	0.0140845	0.26502	0.515073
4725	Cholinergic synapse	Organismal Systems	Nervous system	2	112	145	15870	0.0137931	0.272871	0.518455
4726	Serotonergic synapse	Organismal Systems	Nervous system	2	112	147	15870	0.0136054	0.278104	0.518963
5330	Allograft rejection	Human Diseases	Immune diseases	2	112	147	15870	0.0136054	0.278104	0.518963
51	Fructose and mannose metabolism	Metabolism	Carbohydrate metabolism	1	112	47	15870	0.0212766	0.283485	0.524322
4624	Toll and Imd signaling pathway	Organismal Systems	Immune system	1	112	48	15870	0.0208333	0.288557	0.52442
4975	Fat digestion and absorption	Organismal Systems	Digestive system	1	112	48	15870	0.0208333	0.288557	0.52442
4270	Vascular smooth muscle contraction	Organismal Systems	Circulatory system	2	112	153	15870	0.0130719	0.293788	0.529325
4960	Aldosterone-regulated sodium reabsorption	Organismal Systems	Excretory system	1	112	50	15870	0.02	0.298594	0.533385
4514	Cell adhesion molecules (CAMs)	Environmental Information Processing	Signaling molecules and interaction	3	112	279	15870	0.0107527	0.314803	0.557575
4926	Relaxin signaling pathway	Organismal Systems	Endocrine system	2	112	164	15870	0.0121951	0.32241	0.56625
71	Fatty acid degradation	Metabolism	Lipid metabolism	1	112	57	15870	0.0175439	0.33263	0.574543
4218	Cellular senescence	Cellular Processes	Cell growth and death	3	112	287	15870	0.010453	0.330275	0.574543
4961	Endocrine and other factor-regulated calcium reabsorption	Organismal Systems	Excretory system	1	112	58	15870	0.0172414	0.337357	0.577931
4930	Type II diabetes mellitus	Human Diseases	Endocrine and metabolic diseases	1	112	59	15870	0.0169492	0.342051	0.581208
3050	Proteasome	Genetic Information Processing	Folding, sorting and degradation	1	112	61	15870	0.0163934	0.35134	0.592177
4110	Cell cycle	Cellular Processes	Cell growth and death	2	112	179	15870	0.0111732	0.36096	0.59402
4668	TNF signaling pathway	Environmental Information Processing	Signal transduction	2	112	177	15870	0.0112994	0.355861	0.59402
4913	Ovarian steroidogenesis	Organismal Systems	Endocrine system	1	112	63	15870	0.015873	0.360498	0.59402
4144	Endocytosis	Cellular Processes	Transport and catabolism	4	112	432	15870	0.00925926	0.363848	0.594088
4216	Ferroptosis	Cellular Processes	Cell growth and death	1	112	65	15870	0.0153846	0.369529	0.594088
5160	Hepatitis C	Human Diseases	Infectious diseases: Viral	2	112	182	15870	0.010989	0.36858	0.594088
4978	Mineral absorption	Organismal Systems	Digestive system	1	112	66	15870	0.0151515	0.373996	0.596681
3420	Nucleotide excision repair	Genetic Information Processing	Replication and repair	1	112	67	15870	0.0149254	0.378433	0.597799
4014	Ras signaling pathway	Environmental Information Processing	Signal transduction	3	112	313	15870	0.00958466	0.380418	0.597799
1212	Fatty acid metabolism	Metabolism	Global and overview maps	1	112	69	15870	0.0144928	0.387212	0.601804
4310	Wnt signaling pathway	Environmental Information Processing	Signal transduction	2	112	190	15870	0.0105263	0.388725	0.601804
4072	Phospholipase D signaling pathway	Environmental Information Processing	Signal transduction	2	112	197	15870	0.0101523	0.406122	0.621099
4145	Phagosome	Cellular Processes	Transport and catabolism	3	112	327	15870	0.00917431	0.407132	0.621099
4730	Long-term depression	Organismal Systems	Nervous system	1	112	75	15870	0.0133333	0.41282	0.625213
830	Retinol metabolism	Metabolism	Metabolism of cofactors and vitamins	1	112	81	15870	0.0123457	0.437367	0.639228
4214	Apoptosis - fly	Cellular Processes	Cell growth and death	1	112	81	15870	0.0123457	0.437367	0.639228
4370	VEGF signaling pathway	Environmental Information Processing	Signal transduction	1	112	78	15870	0.0128205	0.425223	0.639228
5130	Pathogenic Escherichia coli infection	Human Diseases	Infectious diseases: Bacterial	1	112	79	15870	0.0126582	0.4293	0.639228
5230	Central carbon metabolism in cancer	Human Diseases	Cancers: Overview	1	112	81	15870	0.0123457	0.437367	0.639228
590	Arachidonic acid metabolism	Metabolism	Lipid metabolism	1	112	82	15870	0.0121951	0.441358	0.640582
4976	Bile secretion	Organismal Systems	Digestive system	1	112	83	15870	0.0120482	0.445321	0.641876
5322	Systemic lupus erythematosus	Human Diseases	Immune diseases	2	112	222	15870	0.00900901	0.466205	0.667376
10	Glycolysis / Gluconeogenesis	Metabolism	Carbohydrate metabolism	1	112	94	15870	0.0106383	0.487117	0.682547
310	Lysine degradation	Metabolism	Amino acid metabolism	1	112	102	15870	0.00980392	0.515539	0.682547
562	Inositol phosphate metabolism	Metabolism	Carbohydrate metabolism	1	112	102	15870	0.00980392	0.515539	0.682547
1230	Biosynthesis of amino acids	Metabolism	Global and overview maps	1	112	104	15870	0.00961539	0.522397	0.682547
3013	RNA transport	Genetic Information Processing	Translation	2	112	247	15870	0.00809717	0.52261	0.682547
3320	PPAR signaling pathway	Organismal Systems	Endocrine system	1	112	101	15870	0.00990099	0.512073	0.682547
4013	MAPK signaling pathway - fly	Environmental Information Processing	Signal transduction	1	112	103	15870	0.00970874	0.51898	0.682547
4022	cGMP-PKG signaling pathway	Environmental Information Processing	Signal transduction	2	112	228	15870	0.00877193	0.480097	0.682547
4260	Cardiac muscle contraction	Organismal Systems	Circulatory system	1	112	97	15870	0.0103093	0.497964	0.682547
4622	RIG-I-like receptor signaling pathway	Organismal Systems	Immune system	1	112	93	15870	0.0107527	0.48345	0.682547
4664	Fc epsilon RI signaling pathway	Organismal Systems	Immune system	1	112	98	15870	0.0102041	0.501529	0.682547
4974	Protein digestion and absorption	Organismal Systems	Digestive system	1	112	105	15870	0.00952381	0.52579	0.682547
5206	MicroRNAs in cancer	Human Diseases	Cancers: Overview	2	112	248	15870	0.00806452	0.524783	0.682547
5211	Renal cell carcinoma	Human Diseases	Cancers: Specific types	1	112	98	15870	0.0102041	0.501529	0.682547
5310	Asthma	Human Diseases	Immune diseases	1	112	97	15870	0.0103093	0.497964	0.682547
1521	EGFR tyrosine kinase inhibitor resistance	Human Diseases	Drug resistance: Antineoplastic	1	112	111	15870	0.00900901	0.545651	0.695372
4970	Salivary secretion	Organismal Systems	Digestive system	1	112	110	15870	0.00909091	0.542399	0.695372
4972	Pancreatic secretion	Organismal Systems	Digestive system	1	112	111	15870	0.00900901	0.545651	0.695372
4015	Rap1 signaling pathway	Environmental Information Processing	Signal transduction	2	112	273	15870	0.00732601	0.576946	0.717748
4146	Peroxisome	Cellular Processes	Transport and catabolism	1	112	121	15870	0.00826446	0.576937	0.717748
4610	Complement and coagulation cascades	Organismal Systems	Immune system	1	112	118	15870	0.00847458	0.567782	0.717748
4713	Circadian entrainment	Organismal Systems	Environmental adaptation	1	112	120	15870	0.00833333	0.573907	0.717748
5205	Proteoglycans in cancer	Human Diseases	Cancers: Overview	2	112	280	15870	0.00714286	0.590792	0.730624
5332	Graft-versus-host disease	Human Diseases	Immune diseases	1	112	128	15870	0.0078125	0.597557	0.734644
564	Glycerophospholipid metabolism	Metabolism	Lipid metabolism	1	112	131	15870	0.00763359	0.606086	0.740772
4070	Phosphatidylinositol signaling system	Environmental Information Processing	Signal transduction	1	112	135	15870	0.00740741	0.617181	0.746784
4724	Glutamatergic synapse	Organismal Systems	Nervous system	1	112	137	15870	0.00729927	0.622611	0.746784
4922	Glucagon signaling pathway	Organismal Systems	Endocrine system	1	112	138	15870	0.00724638	0.625298	0.746784
5146	Amoebiasis	Human Diseases	Infectious diseases: Parasitic	1	112	137	15870	0.00729927	0.622611	0.746784
4914	Progesterone-mediated oocyte maturation	Organismal Systems	Endocrine system	1	112	142	15870	0.00704225	0.635856	0.750813
4931	Insulin resistance	Human Diseases	Endocrine and metabolic diseases	1	112	142	15870	0.00704225	0.635856	0.750813
4064	NF-kappa B signaling pathway	Environmental Information Processing	Signal transduction	1	112	146	15870	0.00684931	0.646119	0.758645
4066	HIF-1 signaling pathway	Environmental Information Processing	Signal transduction	1	112	148	15870	0.00675676	0.651142	0.760273
4670	Leukocyte transendothelial migration	Organismal Systems	Immune system	1	112	156	15870	0.00641026	0.670539	0.778571
4611	Platelet activation	Organismal Systems	Immune system	1	112	161	15870	0.00621118	0.682116	0.783309
4722	Neurotrophin signaling pathway	Organismal Systems	Nervous system	1	112	160	15870	0.00625	0.679833	0.783309
4071	Sphingolipid signaling pathway	Environmental Information Processing	Signal transduction	1	112	163	15870	0.00613497	0.686633	0.784187
5320	Autoimmune thyroid disease	Human Diseases	Immune diseases	1	112	166	15870	0.0060241	0.693289	0.787486
4114	Oocyte meiosis	Cellular Processes	Cell growth and death	1	112	170	15870	0.00588235	0.701946	0.791135
5416	Viral myocarditis	Human Diseases	Cardiovascular diseases	1	112	171	15870	0.00584795	0.704072	0.791135
4142	Lysosome	Cellular Processes	Transport and catabolism	1	112	176	15870	0.00568182	0.71448	0.79234
4728	Dopaminergic synapse	Organismal Systems	Nervous system	1	112	177	15870	0.00564972	0.716518	0.79234
4919	Thyroid hormone signaling pathway	Organismal Systems	Endocrine system	1	112	176	15870	0.00568182	0.71448	0.79234
4151	PI3K-Akt signaling pathway	Environmental Information Processing	Signal transduction	3	112	526	15870	0.00570342	0.72248	0.794728
4261	Adrenergic signaling in cardiomyocytes	Organismal Systems	Circulatory system	1	112	185	15870	0.00540541	0.732308	0.801322
1200	Carbon metabolism	Metabolism	Global and overview maps	1	112	189	15870	0.005291	0.739873	0.805383
3010	Ribosome	Genetic Information Processing	Translation	1	112	204	15870	0.00490196	0.766402	0.824283
4150	mTOR signaling pathway	Environmental Information Processing	Signal transduction	1	112	207	15870	0.00483092	0.771377	0.824283
4934	Cushing's syndrome	Human Diseases	Endocrine and metabolic diseases	1	112	208	15870	0.00480769	0.773012	0.824283
5034	Alcoholism	Human Diseases	Substance dependence	1	112	208	15870	0.00480769	0.773012	0.824283
1100	Metabolic pathways	Metabolism	Global and overview maps	11	112	1923	15870	0.00572023	0.812154	0.861625
1120	Microbial metabolism in diverse environments	Metabolism	Global and overview maps	1	112	250	15870	0.004	0.832149	0.873966
4932	Non-alcoholic fatty liver disease (NAFLD)	Human Diseases	Endocrine and metabolic diseases	1	112	250	15870	0.004	0.832149	0.873966
4510	Focal adhesion	Cellular Processes	Cellular community - eukaryotes	1	112	285	15870	0.00350877	0.869557	0.904166
5016	Huntington's disease	Human Diseases	Neurodegenerative diseases	1	112	283	15870	0.00353357	0.867662	0.904166
4810	Regulation of actin cytoskeleton	Cellular Processes	Cell motility	1	112	296	15870	0.00337838	0.879509	0.909987
4714	Thermogenesis	Organismal Systems	Environmental adaptation	1	112	318	15870	0.00314465	0.89721	0.923729
1130	Biosynthesis of antibiotics	Metabolism	Global and overview maps	1	112	327	15870	0.0030581	0.903686	0.925835
1110	Biosynthesis of secondary metabolites	Metabolism	Global and overview maps	2	112	558	15870	0.00358423	0.908533	0.926261
4740	Olfactory transduction	Organismal Systems	Sensory system	1	112	451	15870	0.0022173	0.960855	0.974848
5165	Human papillomavirus infection	Human Diseases	Infectious diseases: Viral	1	112	547	15870	0.00182815	0.980601	0.990075
4137	Mitophagy - animal	Cellular Processes	Transport and catabolism	26	112	6449	15870	0.00403163	0.999969	0.999992
4140	Autophagy - animal	Cellular Processes	Transport and catabolism	25	112	6530	15870	0.00382848	0.999992	0.999992

## Sheet: KEGG pathway terms of genes
Gene ID	Gene Symbol	Type	kegg_pathway_term	KEGG Pathway Term Level1	KEGG Pathway Term Level2
100008586	'GAGE12F'	mRNA
100128242	'LOC100128242'	mRNA
100129307	'LOC100129307'	mRNA
100130086	'HSFX2'	mRNA	04140///Autophagy - animal+++04137///Mitophagy - animal	Cellular Processes	Transport and catabolism
100137049	'PLA2G4B'	mRNA	04217///Necroptosis+++01110///Biosynthesis of secondary metabolites+++04750///Inflammatory mediator regulation of TRP channels+++04921///Oxytocin signaling pathway+++00564///Glycerophospholipid metabolism+++01100///Metabolic pathways+++00565///Ether lipid metabolism+++04913///Ovarian steroidogenesis+++04370///VEGF signaling pathway+++00591///Linoleic acid metabolism+++05231///Choline metabolism i…	Organismal Systems+++Cellular Processes+++Environmental Information Processing+++Human Diseases+++Metabolism	Global and overview maps+++Nervous system+++Cell growth and death+++Endocrine system+++Lipid metabolism+++Sensory system+++Circulatory system+++Cancers: Overview+++Immune system+++Signal transduction
100271849	'MEF2B'	mRNA	04022///cGMP-PKG signaling pathway+++04371///Apelin signaling pathway	Environmental Information Processing	Signal transduction
100302736	'TMED7-TICAM2'	mRNA	04217///Necroptosis+++05133///Pertussis+++04064///NF-kappa B signaling pathway+++05161///Hepatitis B+++04620///Toll-like receptor signaling pathway	Organismal Systems+++Cellular Processes+++Environmental Information Processing+++Human Diseases	Cell growth and death+++Infectious diseases: Bacterial+++Infectious diseases: Viral+++Immune system+++Signal transduction
100526740	'ATP5MF-PTCD1'	mRNA
100526832	'PHOSPHO2-KLHL23'	mRNA	01100///Metabolic pathways+++00750///Vitamin B6 metabolism+++04140///Autophagy - animal+++04137///Mitophagy - animal	Cellular Processes+++Metabolism	Global and overview maps+++Transport and catabolism+++Metabolism of cofactors and vitamins
100527943	'TGIF2-RAB5IF'	mRNA	04350///TGF-beta signaling pathway	Environmental Information Processing	Signal transduction
100533181	'FXYD6-FXYD2'	mRNA	04918///Thyroid hormone synthesis+++04974///Protein digestion and absorption+++04964///Proximal tubule bicarbonate reclamation+++04978///Mineral absorption+++04261///Adrenergic signaling in cardiomyocytes+++04960///Aldosterone-regulated sodium reabsorption+++04970///Salivary secretion+++04961///Endocrine and other factor-regulated calcium reabsorption+++04973///Carbohydrate digestion and absorpti…	Organismal Systems+++Environmental Information Processing	Endocrine system+++Excretory system+++Digestive system+++Circulatory system+++Signal transduction
100533997	'MAGEA10-MAGEA5'	mRNA
100996746	'SPDYE11'	mRNA	04914///Progesterone-mediated oocyte maturation+++04114///Oocyte meiosis	Organismal Systems+++Cellular Processes	Cell growth and death+++Endocrine system
101059949	'LOC101059949'	mRNA
101060389	'TBC1D3D'	mRNA
10202	'DHRS2'	mRNA
102723360	'LOC102723360'	mRNA
102723737	'CT45A8'	mRNA
102724951	'LOC102724951'	mRNA
105371932	'LOC105371932'	mRNA
105375938	'LOC105375938'	mRNA
105378193	'LOC105378193'	mRNA
10610	'ST6GALNAC2'	mRNA
10628	'TXNIP'	mRNA	04621///NOD-like receptor signaling pathway	Organismal Systems	Immune system
107303344	'SETDB2-PHF11'	mRNA	04140///Autophagy - animal+++00310///Lysine degradation+++04137///Mitophagy - animal	Cellular Processes+++Metabolism	Transport and catabolism+++Amino acid metabolism
10769	'PLK2'	mRNA	04068///FoxO signaling pathway	Environmental Information Processing	Signal transduction
107984025	'LOC107984025'	mRNA
107984124	'LOC107984124'	mRNA
107984159	'LOC107984159'	mRNA
107984512	'LOC107984512'	mRNA
107986353	'LOC107986353'	mRNA
107986754	'LOC107986754'	mRNA
107986800	'LOC107986800'	mRNA
107987254	'LOC107987254'	mRNA
10912	'GADD45G'	mRNA	05200///Pathways in cancer+++05224///Breast cancer+++05216///Thyroid cancer+++05213///Endometrial cancer+++05223///Non-small cell lung cancer+++05214///Glioma+++04218///Cellular senescence+++04010///MAPK signaling pathway+++04115///p53 signaling pathway+++05217///Basal cell carcinoma+++05210///Colorectal cancer+++05226///Gastric cancer+++04210///Apoptosis+++05222///Small cell lung cancer+++04068/…	Cellular Processes+++Environmental Information Processing+++Human Diseases	Cell growth and death+++Cancers: Specific types+++Cancers: Overview+++Signal transduction
109703458	'HTD2'	mRNA
11172	'INSL6'	mRNA	05145///Toxoplasmosis+++05140///Leishmaniasis+++04217///Necroptosis+++04917///Prolactin signaling pathway+++05167///Kaposi's sarcoma-associated herpesvirus infection+++05200///Pathways in cancer+++05162///Measles+++01521///EGFR tyrosine kinase inhibitor resistance+++05152///Tuberculosis+++04933///AGE-RAGE signaling pathway in diabetic complications+++04630///Jak-STAT signaling pathway+++05168///H…	Cellular Processes+++Organismal Systems+++Environmental Information Processing+++Human Diseases	Endocrine and metabolic diseases+++Nervous system+++Drug resistance: Antineoplastic+++Cell growth and death+++Infectious diseases: Bacterial+++Endocrine system+++Infectious diseases: Viral+++Cellular community - eukaryotes+++Infectious diseases: Parasitic+++Cancers: Overview+++Signal transduction+++Immune system
11186	'RASSF1'	mRNA	05200///Pathways in cancer+++05223///Non-small cell lung cancer+++04392///Hippo signaling pathway - multiple species+++04014///Ras signaling pathway+++05206///MicroRNAs in cancer+++04390///Hippo signaling pathway+++05219///Bladder cancer	Environmental Information Processing+++Human Diseases	Cancers: Specific types+++Cancers: Overview+++Signal transduction
112267940	'LOC112267940'	mRNA
112268237	'LOC112268237'	mRNA	05140///Leishmaniasis+++04640///Hematopoietic cell lineage+++04145///Phagosome+++05221///Acute myeloid leukemia+++05152///Tuberculosis+++05322///Systemic lupus erythematosus+++05150///Staphylococcus aureus infection+++04666///Fc gamma R-mediated phagocytosis+++04380///Osteoclast differentiation+++05202///Transcriptional misregulation in cancer	Organismal Systems+++Cellular Processes+++Human Diseases	Transport and catabolism+++Infectious diseases: Bacterial+++Immune diseases+++Cancers: Specific types+++Infectious diseases: Parasitic+++Cancers: Overview+++Immune system+++Development
112268238	'LOC112268238'	mRNA	04140///Autophagy - animal+++04137///Mitophagy - animal	Cellular Processes	Transport and catabolism
112268348	'LOC112268348'	mRNA
126068	'ZNF441'	mRNA
128497	'SPATA25'	mRNA
131616	'TMEM42'	mRNA
131890	'GRK7'	mRNA	04144///Endocytosis+++04744///Phototransduction+++04062///Chemokine signaling pathway	Cellular Processes+++Organismal Systems	Transport and catabolism+++Sensory system+++Immune system
133	'ADM'	mRNA
133121	'ENPP6'	mRNA	00565///Ether lipid metabolism	Metabolism	Lipid metabolism
146310	'RNF151'	mRNA
147837	'ZNF563'	mRNA
1490	'CTGF'	mRNA	04390///Hippo signaling pathway+++04371///Apelin signaling pathway	Environmental Information Processing	Signal transduction
149647	'FAM71A'	mRNA
150221	'RIMBP3C'	mRNA
151516	'ASPRV1'	mRNA
153222	'CREBRF'	mRNA	04140///Autophagy - animal+++04137///Mitophagy - animal	Cellular Processes	Transport and catabolism
157807	'CLVS1'	mRNA	00380///Tryptophan metabolism+++01100///Metabolic pathways	Metabolism	Global and overview maps+++Amino acid metabolism
1600	'DAB1'	mRNA	04140///Autophagy - animal+++04137///Mitophagy - animal	Cellular Processes	Transport and catabolism
163051	'ZNF709'	mRNA	04140///Autophagy - animal+++04137///Mitophagy - animal	Cellular Processes	Transport and catabolism
163059	'ZNF433'	mRNA
165904	'XIRP1'	mRNA
166929	'SGMS2'	mRNA	00600///Sphingolipid metabolism+++01100///Metabolic pathways+++04071///Sphingolipid signaling pathway	Environmental Information Processing+++Metabolism	Global and overview maps+++Lipid metabolism+++Signal transduction
169522	'KCNV2'	mRNA
1839	'HBEGF'	mRNA	04012///ErbB signaling pathway+++05205///Proteoglycans in cancer+++04915///Estrogen signaling pathway+++05120///Epithelial cell signaling in Helicobacter pylori infection+++01522///Endocrine resistance+++04928///Parathyroid hormone synthesis, secretion and action+++05219///Bladder cancer+++04912///GnRH signaling pathway	Organismal Systems+++Environmental Information Processing+++Human Diseases	Drug resistance: Antineoplastic+++Infectious diseases: Bacterial+++Endocrine system+++Cancers: Specific types+++Cancers: Overview+++Signal transduction
1843	'DUSP1'	mRNA	05418///Fluid shear stress and atherosclerosis+++04010///MAPK signaling pathway+++04726///Serotonergic synapse	Organismal Systems+++Environmental Information Processing+++Human Diseases	Nervous system+++Cardiovascular diseases+++Signal transduction
1958	'EGR1'	mRNA	04933///AGE-RAGE signaling pathway in diabetic complications+++05020///Prion diseases+++05166///HTLV-I infection+++04928///Parathyroid hormone synthesis, secretion and action+++04912///GnRH signaling pathway+++04371///Apelin signaling pathway	Organismal Systems+++Environmental Information Processing+++Human Diseases	Endocrine and metabolic diseases+++Endocrine system+++Infectious diseases: Viral+++Neurodegenerative diseases+++Signal transduction
195828	'ZNF367'	mRNA
1959	'EGR2'	mRNA	04625///C-type lectin receptor signaling pathway+++05203///Viral carcinogenesis+++05166///HTLV-I infection+++05161///Hepatitis B	Organismal Systems+++Human Diseases	Infectious diseases: Viral+++Cancers: Overview+++Immune system
1960	'EGR3'	mRNA	04625///C-type lectin receptor signaling pathway+++05203///Viral carcinogenesis+++05161///Hepatitis B	Organismal Systems+++Human Diseases	Infectious diseases: Viral+++Cancers: Overview+++Immune system
196541	'METTL21C'	mRNA
200350	'FOXD4L1'	mRNA
222537	'HS3ST5'	mRNA	00534///Glycosaminoglycan biosynthesis - heparan sulfate / heparin	Metabolism	Glycan biosynthesis and metabolism
229	'ALDOB'	mRNA	00051///Fructose and mannose metabolism+++01110///Biosynthesis of secondary metabolites+++01200///Carbon metabolism+++01100///Metabolic pathways+++00030///Pentose phosphate pathway+++01120///Microbial metabolism in diverse environments+++00710///Carbon fixation in photosynthetic organisms+++01230///Biosynthesis of amino acids+++01130///Biosynthesis of antibiotics+++00010///Glycolysis / Gluconeoge…	Metabolism	Global and overview maps+++Energy metabolism+++Carbohydrate metabolism
23228	'PLCL2'	mRNA	04140///Autophagy - animal+++04137///Mitophagy - animal	Cellular Processes	Transport and catabolism
23237	'ARC'	mRNA	05031///Amphetamine addiction	Human Diseases	Substance dependence
23409	'SIRT4'	mRNA
2353	'FOS'	mRNA	05140///Leishmaniasis+++04660///T cell receptor signaling pathway+++04917///Prolactin signaling pathway+++05167///Kaposi's sarcoma-associated herpesvirus infection+++05200///Pathways in cancer+++04921///Oxytocin signaling pathway+++04657///IL-17 signaling pathway+++05224///Breast cancer+++04926///Relaxin signaling pathway+++04713///Circadian entrainment+++04915///Estrogen signaling pathway+++0523…	Organismal Systems+++Cellular Processes+++Environmental Information Processing+++Human Diseases	Nervous system+++Drug resistance: Antineoplastic+++Cell growth and death+++Infectious diseases: Bacterial+++Endocrine system+++Cardiovascular diseases+++Infectious diseases: Viral+++Environmental adaptation+++Immune diseases+++Cancers: Specific types+++Infectious diseases: Parasitic+++Cancers: Overview+++Immune system+++Signal transduction+++Development+++Substance dependence
2354	'FOSB'	mRNA	05030///Cocaine addiction+++04657///IL-17 signaling pathway+++05031///Amphetamine addiction+++05034///Alcoholism+++04380///Osteoclast differentiation	Organismal Systems+++Human Diseases	Immune system+++Development+++Substance dependence
23645	'PPP1R15A'	mRNA	04141///Protein processing in endoplasmic reticulum	Genetic Information Processing	Folding, sorting and degradation
23767	'FLRT3'	mRNA
25758	'KIAA1549L'	mRNA
26049	'FAM169A'	mRNA
26494	'OR8G1'	mRNA	04740///Olfactory transduction	Organismal Systems	Sensory system
27019	'DNAI1'	mRNA	05016///Huntington's disease	Human Diseases	Neurodegenerative diseases
27111	'SDCBP2'	mRNA
2826	'CCR10'	mRNA	04672///Intestinal immune network for IgA production+++04060///Cytokine-cytokine receptor interaction+++04062///Chemokine signaling pathway	Organismal Systems+++Environmental Information Processing	Signaling molecules and interaction+++Immune system
282618	'IFNL1'	mRNA	04630///Jak-STAT signaling pathway+++04060///Cytokine-cytokine receptor interaction	Environmental Information Processing	Signaling molecules and interaction+++Signal transduction
283807	'FBXL22'	mRNA
284040	'CDRT4'	mRNA
284391	'ZNF844'	mRNA
28999	'KLF15'	mRNA
29881	'NPC1L1'	mRNA	04975///Fat digestion and absorption	Organismal Systems	Digestive system
29951	'PDZRN4'	mRNA	04140///Autophagy - animal+++04137///Mitophagy - animal	Cellular Processes	Transport and catabolism
3039	'HBA1'	mRNA	05143///African trypanosomiasis+++05144///Malaria	Human Diseases	Infectious diseases: Parasitic
3040	'HBA2'	mRNA	05143///African trypanosomiasis+++05144///Malaria	Human Diseases	Infectious diseases: Parasitic
3043	'HBB'	mRNA	05143///African trypanosomiasis+++05144///Malaria	Human Diseases	Infectious diseases: Parasitic
3122	'HLA-DRA'	mRNA	05320///Autoimmune thyroid disease+++05145///Toxoplasmosis+++05140///Leishmaniasis+++04640///Hematopoietic cell lineage+++05332///Graft-versus-host disease+++04514///Cell adhesion molecules (CAMs)+++04145///Phagosome+++05330///Allograft rejection+++05152///Tuberculosis+++04672///Intestinal immune network for IgA production+++05322///Systemic lupus erythematosus+++05168///Herpes simplex infection+…	Organismal Systems+++Cellular Processes+++Environmental Information Processing+++Human Diseases	Endocrine and metabolic diseases+++Transport and catabolism+++Infectious diseases: Bacterial+++Signaling molecules and interaction+++Cardiovascular diseases+++Infectious diseases: Viral+++Immune diseases+++Infectious diseases: Parasitic+++Immune system
3303	'HSPA1A'	mRNA	04213///Longevity regulating pathway - multiple species+++05145///Toxoplasmosis+++05134///Legionellosis+++05162///Measles+++04915///Estrogen signaling pathway+++04144///Endocytosis+++05169///Epstein-Barr virus infection+++04010///MAPK signaling pathway+++04141///Protein processing in endoplasmic reticulum+++05164///Influenza A+++03040///Spliceosome+++04612///Antigen processing and presentation	Genetic Information Processing+++Organismal Systems+++Cellular Processes+++Environmental Information Processing+++Human Diseases	Transport and catabolism+++Infectious diseases: Bacterial+++Endocrine system+++Infectious diseases: Viral+++Folding, sorting and degradation+++Transcription+++Infectious diseases: Parasitic+++Aging+++Immune system+++Signal transduction
3304	'HSPA1B'	mRNA	04213///Longevity regulating pathway - multiple species+++05145///Toxoplasmosis+++05134///Legionellosis+++05162///Measles+++04915///Estrogen signaling pathway+++04144///Endocytosis+++05169///Epstein-Barr virus infection+++04010///MAPK signaling pathway+++04141///Protein processing in endoplasmic reticulum+++05164///Influenza A+++03040///Spliceosome+++04612///Antigen processing and presentation	Genetic Information Processing+++Organismal Systems+++Cellular Processes+++Environmental Information Processing+++Human Diseases	Transport and catabolism+++Infectious diseases: Bacterial+++Endocrine system+++Infectious diseases: Viral+++Folding, sorting and degradation+++Transcription+++Infectious diseases: Parasitic+++Aging+++Immune system+++Signal transduction
3310	'HSPA6'	mRNA	04213///Longevity regulating pathway - multiple species+++05145///Toxoplasmosis+++05134///Legionellosis+++05162///Measles+++04915///Estrogen signaling pathway+++04144///Endocytosis+++05169///Epstein-Barr virus infection+++04010///MAPK signaling pathway+++04141///Protein processing in endoplasmic reticulum+++05164///Influenza A+++03040///Spliceosome+++04612///Antigen processing and presentation	Genetic Information Processing+++Organismal Systems+++Cellular Processes+++Environmental Information Processing+++Human Diseases	Transport and catabolism+++Infectious diseases: Bacterial+++Endocrine system+++Infectious diseases: Viral+++Folding, sorting and degradation+++Transcription+++Infectious diseases: Parasitic+++Aging+++Immune system+++Signal transduction
3337	'DNAJB1'	mRNA	04141///Protein processing in endoplasmic reticulum+++05164///Influenza A	Genetic Information Processing+++Human Diseases	Infectious diseases: Viral+++Folding, sorting and degradation
339291	'LRRC30'	mRNA
3397	'ID1'	mRNA	04015///Rap1 signaling pathway+++04350///TGF-beta signaling pathway+++04550///Signaling pathways regulating pluripotency of stem cells+++04390///Hippo signaling pathway	Cellular Processes+++Environmental Information Processing	Cellular community - eukaryotes+++Signal transduction
3398	'ID2'	mRNA	04350///TGF-beta signaling pathway+++04550///Signaling pathways regulating pluripotency of stem cells+++04390///Hippo signaling pathway+++05202///Transcriptional misregulation in cancer	Cellular Processes+++Environmental Information Processing+++Human Diseases	Cellular community - eukaryotes+++Cancers: Overview+++Signal transduction
340267	'COL28A1'	mRNA
340359	'KLHL38'	mRNA
341350	'OVCH1'	mRNA
3433	'IFIT2'	mRNA
3491	'CYR61'	mRNA
349334	'FOXD4L4'	mRNA
3575	'IL7R'	mRNA	04640///Hematopoietic cell lineage+++05200///Pathways in cancer+++04630///Jak-STAT signaling pathway+++04060///Cytokine-cytokine receptor interaction+++05340///Primary immunodeficiency+++04068///FoxO signaling pathway+++04151///PI3K-Akt signaling pathway	Organismal Systems+++Environmental Information Processing+++Human Diseases	Signaling molecules and interaction+++Immune diseases+++Cancers: Overview+++Immune system+++Signal transduction
3592	'IL12A'	mRNA	05145///Toxoplasmosis+++05140///Leishmaniasis+++04625///C-type lectin receptor signaling pathway+++05200///Pathways in cancer+++05134///Legionellosis+++05162///Measles+++04622///RIG-I-like receptor signaling pathway+++05330///Allograft rejection+++05152///Tuberculosis+++05143///African trypanosomiasis+++05133///Pertussis+++05144///Malaria+++04630///Jak-STAT signaling pathway+++05168///Herpes simp…	Organismal Systems+++Environmental Information Processing+++Human Diseases	Endocrine and metabolic diseases+++Infectious diseases: Bacterial+++Signaling molecules and interaction+++Infectious diseases: Viral+++Immune diseases+++Infectious diseases: Parasitic+++Cancers: Overview+++Signal transduction+++Immune system
3725	'JUN'	mRNA	05140///Leishmaniasis+++04660///T cell receptor signaling pathway+++04012///ErbB signaling pathway+++04625///C-type lectin receptor signaling pathway+++04621///NOD-like receptor signaling pathway+++05030///Cocaine addiction+++05167///Kaposi's sarcoma-associated herpesvirus infection+++05200///Pathways in cancer+++04921///Oxytocin signaling pathway+++04657///IL-17 signaling pathway+++05224///Breas…	Organismal Systems+++Cellular Processes+++Environmental Information Processing+++Human Diseases	Endocrine and metabolic diseases+++Nervous system+++Drug resistance: Antineoplastic+++Cell growth and death+++Transport and catabolism+++Infectious diseases: Bacterial+++Endocrine system+++Cardiovascular diseases+++Infectious diseases: Viral+++Immune diseases+++Cellular community - eukaryotes+++Cancers: Specific types+++Infectious diseases: Parasitic+++Cancers: Overview+++Immune system+++Signal t…
3754	'KCNF1'	mRNA
387763	'C11orf96'	mRNA
388403	'YPEL2'	mRNA	04140///Autophagy - animal+++04137///Mitophagy - animal	Cellular Processes	Transport and catabolism
388531	'RGS9BP'	mRNA
389084	'SNORC'	mRNA
389257	'LRRC14B'	mRNA
3936	'LCP1'	mRNA
400581	'GRAPL'	mRNA
402573	'C7orf61'	mRNA
4084	'MXD1'	mRNA	04140///Autophagy - animal+++04137///Mitophagy - animal	Cellular Processes	Transport and catabolism
4092	'SMAD7'	mRNA	04350///TGF-beta signaling pathway+++04390///Hippo signaling pathway	Environmental Information Processing	Signal transduction
414157	'C10orf62'	mRNA
4254	'KITLG'	mRNA	04640///Hematopoietic cell lineage+++05200///Pathways in cancer+++04010///MAPK signaling pathway+++04015///Rap1 signaling pathway+++04014///Ras signaling pathway+++04916///Melanogenesis+++04151///PI3K-Akt signaling pathway+++04072///Phospholipase D signaling pathway	Organismal Systems+++Environmental Information Processing+++Human Diseases	Endocrine system+++Cancers: Overview+++Immune system+++Signal transduction
4295	'MLN'	mRNA
43847	'KLK14'	mRNA
440672	'NUDT4B'	mRNA
440686	'HIST2H3PS2'	mRNA
4616	'GADD45B'	mRNA	05200///Pathways in cancer+++05224///Breast cancer+++05216///Thyroid cancer+++05213///Endometrial cancer+++05223///Non-small cell lung cancer+++05214///Glioma+++04218///Cellular senescence+++04010///MAPK signaling pathway+++04115///p53 signaling pathway+++05217///Basal cell carcinoma+++05210///Colorectal cancer+++05226///Gastric cancer+++04210///Apoptosis+++05222///Small cell lung cancer+++04068/…	Cellular Processes+++Environmental Information Processing+++Human Diseases	Cell growth and death+++Cancers: Specific types+++Cancers: Overview+++Signal transduction
467	'ATF3'	mRNA	05166///HTLV-I infection	Human Diseases	Infectious diseases: Viral
474383	'F8A2'	mRNA
474384	'F8A3'	mRNA
4938	'OAS1'	mRNA	04621///NOD-like receptor signaling pathway+++05162///Measles+++05160///Hepatitis C+++05168///Herpes simplex infection+++05164///Influenza A	Organismal Systems+++Human Diseases	Infectious diseases: Viral+++Immune system
493861	'EID3'	mRNA
5054	'SERPINE1'	mRNA	04933///AGE-RAGE signaling pathway in diabetic complications+++04218///Cellular senescence+++04066///HIF-1 signaling pathway+++04115///p53 signaling pathway+++05142///Chagas disease (American trypanosomiasis)+++04610///Complement and coagulation cascades+++04390///Hippo signaling pathway+++04371///Apelin signaling pathway	Organismal Systems+++Cellular Processes+++Environmental Information Processing+++Human Diseases	Endocrine and metabolic diseases+++Cell growth and death+++Infectious diseases: Parasitic+++Immune system+++Signal transduction
51277	'DNAJC27'	mRNA
51421	'AMOTL2'	mRNA	04530///Tight junction	Cellular Processes	Cellular community - eukaryotes
51561	'IL23A'	mRNA	04625///C-type lectin receptor signaling pathway+++05200///Pathways in cancer+++05152///Tuberculosis+++05133///Pertussis+++04630///Jak-STAT signaling pathway+++05321///Inflammatory bowel disease (IBD)+++05323///Rheumatoid arthritis+++04060///Cytokine-cytokine receptor interaction+++04659///Th17 cell differentiation	Organismal Systems+++Environmental Information Processing+++Human Diseases	Infectious diseases: Bacterial+++Signaling molecules and interaction+++Immune diseases+++Cancers: Overview+++Signal transduction+++Immune system
51703	'ACSL5'	mRNA	04714///Thermogenesis+++01100///Metabolic pathways+++00071///Fatty acid degradation+++04216///Ferroptosis+++04920///Adipocytokine signaling pathway+++01212///Fatty acid metabolism+++00061///Fatty acid biosynthesis+++03320///PPAR signaling pathway+++04146///Peroxisome+++02024///Quorum sensing	Organismal Systems+++Cellular Processes+++Metabolism	Global and overview maps+++Cell growth and death+++Transport and catabolism+++Endocrine system+++Cellular community - prokaryotes+++Lipid metabolism+++Environmental adaptation
5199	'CFP'	mRNA	05168///Herpes simplex infection	Human Diseases	Infectious diseases: Viral
5292	'PIM1'	mRNA	05200///Pathways in cancer+++05221///Acute myeloid leukemia+++04933///AGE-RAGE signaling pathway in diabetic complications+++04630///Jak-STAT signaling pathway+++05206///MicroRNAs in cancer	Environmental Information Processing+++Human Diseases	Endocrine and metabolic diseases+++Cancers: Specific types+++Cancers: Overview+++Signal transduction
54084	'TSPEAR'	mRNA
54212	'SNTG1'	mRNA	04140///Autophagy - animal+++04137///Mitophagy - animal	Cellular Processes	Transport and catabolism
54913	'RPP25'	mRNA	03008///Ribosome biogenesis in eukaryotes+++03013///RNA transport	Genetic Information Processing	Translation
54937	'SOHLH2'	mRNA
55076	'TMEM45A'	mRNA
55602	'CDKN2AIP'	mRNA	04140///Autophagy - animal+++04137///Mitophagy - animal	Cellular Processes	Transport and catabolism
55603	'TENT5A'	mRNA	04140///Autophagy - animal+++04137///Mitophagy - animal	Cellular Processes	Transport and catabolism
5583	'PRKCH'	mRNA	04750///Inflammatory mediator regulation of TRP channels+++04270///Vascular smooth muscle contraction	Organismal Systems	Sensory system+++Circulatory system
5657	'PRTN3'	mRNA
56603	'CYP26B1'	mRNA	01100///Metabolic pathways+++00830///Retinol metabolism	Metabolism	Global and overview maps+++Metabolism of cofactors and vitamins
57561	'ARRDC3'	mRNA
5778	'PTPN7'	mRNA	04010///MAPK signaling pathway	Environmental Information Processing	Signal transduction
5788	'PTPRC'	mRNA	04660///T cell receptor signaling pathway+++04514///Cell adhesion molecules (CAMs)+++05340///Primary immunodeficiency+++04666///Fc gamma R-mediated phagocytosis	Organismal Systems+++Environmental Information Processing+++Human Diseases	Signaling molecules and interaction+++Immune diseases+++Immune system
5876	'RABGGTB'	mRNA
6016	'RIT1'	mRNA	04140///Autophagy - animal+++04137///Mitophagy - animal	Cellular Processes	Transport and catabolism
6123	'RPL3L'	mRNA	03010///Ribosome	Genetic Information Processing	Translation
6279	'S100A8'	mRNA	04657///IL-17 signaling pathway	Organismal Systems	Immune system
6280	'S100A9'	mRNA	04657///IL-17 signaling pathway	Organismal Systems	Immune system
64005	'MYO1G'	mRNA
648791	'PPP1R3G'	mRNA
6514	'SLC2A2'	mRNA	04930///Type II diabetes mellitus+++04922///Glucagon signaling pathway+++04950///Maturity onset diabetes of the young+++04917///Prolactin signaling pathway+++05230///Central carbon metabolism in cancer+++04973///Carbohydrate digestion and absorption+++04911///Insulin secretion+++04931///Insulin resistance	Organismal Systems+++Human Diseases	Endocrine and metabolic diseases+++Endocrine system+++Digestive system+++Cancers: Overview
6528	'SLC5A5'	mRNA	04918///Thyroid hormone synthesis	Organismal Systems	Endocrine system
653404	'FOXD4L6'	mRNA
6665	'SOX15'	mRNA
688	'KLF5'	mRNA
7033	'TFF3'	mRNA
7071	'KLF10'	mRNA
728911	'CT45A2'	mRNA
7368	'UGT8'	mRNA	00600///Sphingolipid metabolism+++01100///Metabolic pathways+++00565///Ether lipid metabolism	Metabolism	Global and overview maps+++Lipid metabolism
7538	'ZFP36'	mRNA	05167///Kaposi's sarcoma-associated herpesvirus infection+++05166///HTLV-I infection	Human Diseases	Infectious diseases: Viral
7568	'ZNF20'	mRNA
768	'CA9'	mRNA	00910///Nitrogen metabolism	Metabolism	Energy metabolism
79639	'TMEM53'	mRNA	04140///Autophagy - animal+++04137///Mitophagy - animal	Cellular Processes	Transport and catabolism
79973	'ZNF442'	mRNA
79981	'FRMD1'	mRNA	04392///Hippo signaling pathway - multiple species+++04390///Hippo signaling pathway	Environmental Information Processing	Signal transduction
80036	'TRPM3'	mRNA	00380///Tryptophan metabolism+++01100///Metabolic pathways+++04140///Autophagy - animal+++04137///Mitophagy - animal	Cellular Processes+++Metabolism	Global and overview maps+++Transport and catabolism+++Amino acid metabolism
80726	'IQCN'	mRNA
80832	'APOL4'	mRNA
81788	'NUAK2'	mRNA
8326	'FZD9'	mRNA	05165///Human papillomavirus infection+++05200///Pathways in cancer+++04150///mTOR signaling pathway+++05224///Breast cancer+++05205///Proteoglycans in cancer+++04310///Wnt signaling pathway+++04934///Cushing's syndrome+++05166///HTLV-I infection+++05217///Basal cell carcinoma+++04550///Signaling pathways regulating pluripotency of stem cells+++05226///Gastric cancer+++04390///Hippo signaling pat…	Organismal Systems+++Cellular Processes+++Environmental Information Processing+++Human Diseases	Endocrine and metabolic diseases+++Endocrine system+++Infectious diseases: Viral+++Cellular community - eukaryotes+++Cancers: Specific types+++Cancers: Overview+++Signal transduction
83541	'FAM110A'	mRNA
84502	'JPH4'	mRNA
84808	'PERM1'	mRNA
8705	'B3GALT4'	mRNA	01100///Metabolic pathways+++00604///Glycosphingolipid biosynthesis - ganglio series	Metabolism	Global and overview maps+++Glycan biosynthesis and metabolism
8747	'ADAM21'	mRNA
8941	'CDK5R2'	mRNA
90589	'ZNF625'	mRNA
9103	'FCGR2C'	mRNA	05140///Leishmaniasis+++04145///Phagosome+++05152///Tuberculosis+++05150///Staphylococcus aureus infection+++04380///Osteoclast differentiation	Organismal Systems+++Cellular Processes+++Human Diseases	Transport and catabolism+++Infectious diseases: Bacterial+++Infectious diseases: Parasitic+++Development
91181	'NUP210L'	mRNA	03013///RNA transport	Genetic Information Processing	Translation
9120	'SLC16A6'	mRNA
91543	'RSAD2'	mRNA	05164///Influenza A	Human Diseases	Infectious diseases: Viral
91947	'ARRDC4'	mRNA
93107	'KCNG4'	mRNA
9510	'ADAMTS1'	mRNA
968	'CD68'	mRNA	04142///Lysosome	Cellular Processes	Transport and catabolism
972	'CD74'	mRNA	05152///Tuberculosis+++05168///Herpes simplex infection+++04612///Antigen processing and presentation	Organismal Systems+++Human Diseases	Infectious diseases: Bacterial+++Infectious diseases: Viral+++Immune system
BGIG9606_36350		mRNA	04140///Autophagy - animal+++04137///Mitophagy - animal	Cellular Processes	Transport and catabolism
BGIG9606_36519		mRNA
BGIG9606_37390		mRNA
BGIG9606_37454		mRNA
BGIG9606_37658		mRNA
BGIG9606_38836		mRNA
BGIG9606_39137		mRNA
BGIG9606_39291		mRNA
BGIG9606_39859		mRNA
BGIG9606_41843		mRNA	04933///AGE-RAGE signaling pathway in diabetic complications+++05020///Prion diseases+++05166///HTLV-I infection+++04928///Parathyroid hormone synthesis, secretion and action+++04912///GnRH signaling pathway+++04371///Apelin signaling pathway	Organismal Systems+++Environmental Information Processing+++Human Diseases	Endocrine and metabolic diseases+++Endocrine system+++Infectious diseases: Viral+++Neurodegenerative diseases+++Signal transduction
BGIG9606_42244		mRNA
BGIG9606_44262		mRNA
BGIG9606_44658		mRNA	04140///Autophagy - animal+++04137///Mitophagy - animal	Cellular Processes	Transport and catabolism
BGIG9606_45679		mRNA
BGIG9606_45850		mRNA	04140///Autophagy - animal+++04137///Mitophagy - animal	Cellular Processes	Transport and catabolism
BGIG9606_47299		mRNA
BGIG9606_47722		mRNA
BGIG9606_49693		mRNA	03008///Ribosome biogenesis in eukaryotes	Genetic Information Processing	Translation
BGIG9606_49799		mRNA
BGIG9606_50428		mRNA
BGIG9606_50580		mRNA
BGIG9606_50608		mRNA	04140///Autophagy - animal+++04137///Mitophagy - animal	Cellular Processes	Transport and catabolism
BGIG9606_51867		mRNA
BGIG9606_52447		mRNA	04140///Autophagy - animal+++04137///Mitophagy - animal	Cellular Processes	Transport and catabolism
BGIG9606_52676		mRNA
BGIG9606_52818		mRNA	04140///Autophagy - animal+++04137///Mitophagy - animal	Cellular Processes	Transport and catabolism
BGIG9606_53573		mRNA
BGIG9606_54323		mRNA
BGIG9606_54498		mRNA	05168///Herpes simplex infection+++04060///Cytokine-cytokine receptor interaction	Environmental Information Processing+++Human Diseases	Signaling molecules and interaction+++Infectious diseases: Viral
BGIG9606_54531		mRNA
BGIG9606_54558		mRNA	04140///Autophagy - animal+++04137///Mitophagy - animal	Cellular Processes	Transport and catabolism
BGIG9606_54592		mRNA
BGIG9606_54708		mRNA
BGIG9606_54754		mRNA	04010///MAPK signaling pathway	Environmental Information Processing	Signal transduction
BGIG9606_54780		mRNA	04140///Autophagy - animal+++04137///Mitophagy - animal	Cellular Processes	Transport and catabolism
BGIG9606_55002		mRNA	03022///Basal transcription factors+++05202///Transcriptional misregulation in cancer	Genetic Information Processing+++Human Diseases	Transcription+++Cancers: Overview
BGIG9606_55062		mRNA	00562///Inositol phosphate metabolism+++04810///Regulation of actin cytoskeleton+++03050///Proteasome+++04070///Phosphatidylinositol signaling system	Genetic Information Processing+++Cellular Processes+++Environmental Information Processing+++Metabolism	Cell motility+++Folding, sorting and degradation+++Signal transduction+++Carbohydrate metabolism
BGIG9606_55285		mRNA	04514///Cell adhesion molecules (CAMs)+++05203///Viral carcinogenesis+++05160///Hepatitis C+++03022///Basal transcription factors+++05130///Pathogenic Escherichia coli infection+++04530///Tight junction+++03420///Nucleotide excision repair+++04670///Leukocyte transendothelial migration	Genetic Information Processing+++Organismal Systems+++Cellular Processes+++Environmental Information Processing+++Human Diseases	Infectious diseases: Bacterial+++Signaling molecules and interaction+++Infectious diseases: Viral+++Replication and repair+++Cellular community - eukaryotes+++Transcription+++Cancers: Overview+++Immune system
BGIG9606_55349		mRNA	00380///Tryptophan metabolism+++01100///Metabolic pathways	Metabolism	Global and overview maps+++Amino acid metabolism
BGIG9606_68512		mRNA
BGIG9606_68651		mRNA	04530///Tight junction	Cellular Processes	Cellular community - eukaryotes
